# Supplementary material for: Circular RNA hsa_circ_0003574 as a biomarker for prediction and diagnosis of ischemic stroke caused by intracranial atherosclerotic stenosis
Source: Front Pharmacol. 2022 Sep 26;13:961866. doi: 10.3389/fphar.2022.961866 (PMC9549117; doi:10.3389/fphar.2022.961866)
Supplement: Supplementary file 3 [file Table1.XLSX]

## Sheet: Sheet1
ProbeName	ICAS_1	ICAS_2	ICAS_3	ICAS_4	ICAS_5	Nor_1	Nor_2	Nor_3	Nor_4	Nor_5	foldChange	log2FoldChange	regulation	pval	padj	significant	Sequense	Control_Type	TargetID	PrimaryAccession	GeneSymbol	GeneName	Description	Chr	Start	End	GO	KEGG	Probe_Type	Sequence_Source
CUST_34055_PI438085371	2.91266	3.12887	3.21967	3.84719	3.74278	4.18942	3.70941	4.0075	4.06326	3.78816	0.668354	-0.581315	down	0.020475	0.466717	yes	TTTGCAAAGCATCCGACTAACGGCTCACAGTGCACAGGGCTGTTCAGCACCACAGTGCTG	FALSE	hsa_circ_0035004	NM_001130858	PPIP5K1	diphosphoinositol pentakisphosphate kinase 1	ref|Homo sapiens diphosphoinositol pentakisphosphate kinase 1 (PPIP5K1), transcript variant 5, mRNA [NM_001130858]	chr15	43900000	43857190			circRNA	circBase
CUST_70770_PI438085371	6.58221	6.62665	6.77326	6.70754	6.73042	7.08596	6.99547	7.00273	7.06232	7.18128	0.767621	-0.381535	down	4.4561e-05	0.114214	no	AGATGAACTTGGGTGGTTTTGTTTTTCTTCGACTCATCTGTCCTGCCATCCTGAATCCAC	FALSE	hsa_circ_0073255	NM_002890	RASA1	RAS p21 protein activator (GTPase activating protein) 1	ref|Homo sapiens RAS p21 protein activator (GTPase activating protein) 1 (RASA1), transcript variant 1, mRNA [NM_002890]	chr5	86700000	86682720			circRNA	circBase
CUST_11138_PI438085371	6.10164	6.23893	6.51172	6.79204	6.56922	7.5196	6.85654	7.01941	7.18981	6.55717	0.666281	-0.585797	down	0.020083	0.464968	yes	TGCTGCTGAGGATGGGCTTATCCGTTCCTGCCTCACGCTGGGGACCGCATCTTGATCACG	FALSE	hsa_circ_0011053	NM_015023	WDTC1	WD and tetratricopeptide repeats 1	ref|Homo sapiens WD and tetratricopeptide repeats 1 (WDTC1), transcript variant 2, mRNA [NM_015023]	chr1	27600000	27614352			circRNA	circBase
CUST_24512_PI438085371	3.58204	2.73075	3.4719	2.60214	3.02417	3.72355	3.70027	3.13279	3.90093	3.91385	0.663387	-0.592077	down	0.039681	0.570953	yes	GTAAGAGCAGGATCAACTCACTATCCTGAAGGTCCATTCTCCCAAGAAGAGGGGACAGAA	FALSE	hsa_circ_0025003	NM_024551	ADIPOR2	adiponectin receptor 2	ref|Homo sapiens adiponectin receptor 2 (ADIPOR2), mRNA [NM_024551]	chr12	1863423	1890242			circRNA	circBase
CUST_61860_PI438085371	5.84146	5.4202	5.62839	5.00581	6.04359	6.03877	6.08023	6.41296	6.30351	6.07491	0.662417	-0.594188	down	0.0154364	0.434153	yes	GTGCCATAGGGCTGAGAAGTTTGGCGACTCCTTTGTCTTTGAAGGCATGTTGAGTGAGCA	FALSE	hsa_circ_0064031	NM_182760	SUMF1	sulfatase modifying factor 1	ref|Homo sapiens sulfatase modifying factor 1 (SUMF1), transcript variant 1, mRNA [NM_182760]	chr3	4418013	4491024			circRNA	circBase
CUST_7101_PI438085371	5.75881	5.4469	6.02245	5.89849	5.78278	6.25914	6.18484	6.46772	6.43734	6.54863	0.660832	-0.597644	down	0.00094393	0.254238	yes	TAACGCTGAAAGGCTCACTTCATGGACTCACTTTGCGTGCTTGTTAAATGTGCTGTGTTG	FALSE	hsa_circ_0006822	NM_012454	TIAM2	T-cell lymphoma invasion and metastasis 2	ref|Homo sapiens T-cell lymphoma invasion and metastasis 2 (TIAM2), transcript variant 1, mRNA [NM_012454]	chr6	155000000	155458746			circRNA	circBase
CUST_58197_PI438085371	5.60952	5.48526	5.47633	5.34333	5.28803	5.14729	4.80108	4.8273	4.84165	4.72339	1.48694	0.572351	up	0.00025933	0.189528	no	GAAGAGGAAGAAGCAGCGTCCCCTCTCACAGTATGTCCTCCCGACGGGACACAGACTCGG	FALSE	hsa_circ_0060182	NM_014902	DLGAP4	discs, large (Drosophila) homolog-associated protein 4	ref|Homo sapiens discs, large (Drosophila) homolog-associated protein 4 (DLGAP4), transcript variant 1, mRNA [NM_014902]	chr20	35100000	35154409			circRNA	circBase
CUST_12309_PI438085371	3.58215	3.69566	3.72738	4.15593	2.9846	4.19077	4.38766	3.85181	4.13579	4.58002	0.659722	-0.600069	down	0.028356	0.516863	yes	GGAGTATGGGTTGGTGTCTCACCTTTAACTCTCCTTATGCTGGGTGAAAACAAAGAGTGA	FALSE	hsa_circ_0012269	NM_021639	GPBP1L1	GC-rich promoter binding protein 1-like 1	ref|Homo sapiens GC-rich promoter binding protein 1-like 1 (GPBP1L1), mRNA [NM_021639]	chr1	46100000	46151292			circRNA	circBase
CUST_16695_PI438085371	5.14059	4.85406	5.1124	4.1841	4.87383	4.9135	5.29623	5.83955	5.67212	5.44899	0.659259	-0.601082	down	0.033922	0.547148	yes	TTTCAGTATGTGGGGGCATCTGCTGACTTGAAGGGCGAGGCACACAAGGAACTGGCTACC	FALSE	hsa_circ_0016843	NM_004481	GALNT2	polypeptide N-acetylgalactosaminyltransferase 2	ref|Homo sapiens polypeptide N-acetylgalactosaminyltransferase 2 (GALNT2), transcript variant 1, mRNA [NM_004481]	chr1	230000000	230381896			circRNA	circBase
CUST_34082_PI438085371	6.59017	5.97593	5.91048	5.6101	6.00129	6.1261	6.61919	6.7336	6.64383	6.9717	0.659164	-0.60129	down	0.021383	0.46962	yes	AAGTCAGAGGGTTTTTTCGATGATTCATTCAGTGAGGCTCACTCCGAGTTCCTAAAAGCA	FALSE	hsa_circ_0035033	NM_005313	PDIA3	protein disulfide isomerase family A, member 3	ref|Homo sapiens protein disulfide isomerase family A, member 3 (PDIA3), mRNA [NM_005313]	chr15	44100000	44062527			circRNA	circBase
CUST_3140_PI438085371	5.26074	4.72572	5.13033	5.68711	5.06534	5.14059	5.76823	5.94199	6.14635	5.88337	0.658723	-0.602257	down	0.031163	0.535257	yes	CTATGAATAGGGCTTGCATTTCTTTTGGTCCTAAGAATCGTTCAATTGGAGCAGCAGCTA	FALSE	hsa_circ_0002633	NM_002154	HSPA4	heat shock 70kDa protein 4	ref|Homo sapiens heat shock 70kDa protein 4 (HSPA4), mRNA [NM_002154]	chr5	132000000	132412590			circRNA	circBase
CUST_4025_PI438085371	3.90843	3.80444	3.94284	2.48475	3.31234	1.81817	2.0447	0.962976	0.909996	2.7932	3.44559	1.78475	up	0.0040429	0.326321	yes	GAGGCAGAAGAGGGCTTTAAGGAAGCAGCGGAGAAGTTTCGAATGGAATCTGGAATCGAA	FALSE	hsa_circ_0003574	NM_017896	GID8	GID complex subunit 8	ref|Homo sapiens GID complex subunit 8 (GID8), mRNA [NM_017896]	chr20	61600000	61575044			circRNA	circBase
CUST_39814_PI438085371	4.31368	3.64575	4.44942	3.76661	4.27615	4.45247	4.56638	4.72171	4.82761	4.91253	0.657101	-0.605814	down	0.0101824	0.387456	yes	GACCTCAAATGCTCTGCTTTGCAGGATCAAGCCTCAAGGCTGGGGGTTCCCGTGGGTATT	FALSE	hsa_circ_0041000	NM_000135	FANCA	Fanconi anemia, complementation group A	ref|Homo sapiens Fanconi anemia, complementation group A (FANCA), transcript variant 1, mRNA [NM_000135]	chr16	89800000	89877479			circRNA	circBase
CUST_33141_PI438085371	3.813	3.09434	3.68379	3.20179	2.76293	3.67312	4.01193	4.40486	3.69566	3.8026	0.656804	-0.606465	down	0.033435	0.546796	yes	GGCTCTCCTGCCCAGGATGGCGGCCCAGGTGACTCTGGAGGACGCGCTGTCCAACGTGGA	FALSE	hsa_circ_0034066	NM_014608	CYFIP1	cytoplasmic FMR1 interacting protein 1	ref|Homo sapiens cytoplasmic FMR1 interacting protein 1 (CYFIP1), transcript variant 1, mRNA [NM_014608]	chr15	22900000	22991222			circRNA	circBase
CUST_77684_PI438085371	5.25303	5.43321	5.3946	5.62434	5.20222	4.93363	5.06598	4.8752	4.89581	4.7633	1.38962	0.474695	up	0.00069839	0.254238	no	GGATGGCACCTGAGATGATCAACGGCCTACCTCCACTCCATGAACATCATCCACCGAGAC	FALSE	hsa_circ_0080531	NM_002314	LIMK1	LIM domain kinase 1	ref|Homo sapiens LIM domain kinase 1 (LIMK1), transcript variant 1, mRNA [NM_002314]	chr7	73500000	73530288			circRNA	circBase
CUST_37855_PI438085371	4.096	3.63766	3.61711	3.15116	3.87562	4.4683	4.31327	3.97661	4.32664	4.32621	0.656698	-0.606698	down	0.0090967	0.375878	yes	GGAGGAAGAGGCCAGGCCCCACTCTCAGGGCCCCCAGGGGCCACCATGCCAGCTGGGGGC	FALSE	hsa_circ_0038966	NM_016151	TAOK2	TAO kinase 2	ref|Homo sapiens TAO kinase 2 (TAOK2), transcript variant 1, mRNA [NM_016151]	chr16	30000000	29994222			circRNA	circBase
CUST_88869_PI438085371	5.99362	5.85422	6.09352	5.56061	5.83593	6.24148	6.42384	6.4203	6.57605	6.42811	0.682842	-0.550375	down	0.00076034	0.254238	no	AGTTCCTCCGATGGTGGTTTCGATTTATCCGATGCCCTTCCTGACAATGAAAACAAGAAA	FALSE	hsa_circ_0092216	NM_002414	CD99	CD99 molecule	ref|Homo sapiens CD99 molecule (CD99), transcript variant 1, mRNA [NM_002414]	chrY	2582462	2588465			circRNA	circBase
CUST_26337_PI438085371	6.16513	5.99852	6.41773	6.53646	6.4602	6.91771	6.94452	6.91052	6.98492	6.86212	0.655947	-0.608349	down	0.0040841	0.326321	yes	ACCTATTGTTTCAAAATAAAGACTGGGTTCCTCTCTTGGTTTCACCAACTGGCTCCCTGC	FALSE	hsa_circ_0026882	NM_001199629	MYL6B	myosin, light chain 6B, alkali, smooth muscle and non-muscle	ref|Homo sapiens myosin, light chain 6B, alkali, smooth muscle and non-muscle (MYL6B), transcript variant 1, mRNA [NM_001199629]	chr12	56500000	56551771			circRNA	circBase
CUST_19117_PI438085371	7.43304	7.03985	7.44809	7.63556	7.50701	8.07558	7.97359	7.97651	8.20771	7.87327	0.655822	-0.608623	down	0.00072151	0.254238	yes	TGGTGGTGCTGGTTCTATGGGGCTCTTCTGGGCACAGTCTGCATGCTGTATTTGCTGCCA	FALSE	hsa_circ_0019385	NM_001002261	ZFYVE27	zinc finger, FYVE domain containing 27	ref|Homo sapiens zinc finger, FYVE domain containing 27 (ZFYVE27), transcript variant 1, mRNA [NM_001002261]	chr10	99500000	99512634			circRNA	circBase
CUST_88254_PI438085371	5.49087	5.52437	5.58693	5.74742	5.3788	5.92879	5.85517	5.89706	5.98717	6.17321	0.746077	-0.422603	down	0.00089555	0.254238	no	TAAACTGGAGGGTTCTTTTCCTATGACTCCATCAATTCCAGCTAATCCTCCCATGGCTTT	FALSE	hsa_circ_0091577	NM_001170704	MBNL3	muscleblind-like splicing regulator 3	ref|Homo sapiens muscleblind-like splicing regulator 3 (MBNL3), transcript variant 6, mRNA [NM_001170704]	chrX	132000000	131526362			circRNA	circBase
CUST_16148_PI438085371	4.27347	4.5504	5.01442	4.59493	4.59695	4.97005	5.07166	5.48559	5.32121	5.24041	0.654402	-0.61175	down	0.0034607	0.326321	yes	ACTATGACAATATTGCCTCACTATAGAAGTCTGGATCGCTTGCTACAATTTGTGCTATGA	FALSE	hsa_circ_0016278	NM_006212	PFKFB2	6-phosphofructo-2-kinase/fructose-2,6-biphosphatase 2	ref|Homo sapiens 6-phosphofructo-2-kinase/fructose-2,6-biphosphatase 2 (PFKFB2), transcript variant 1, mRNA [NM_006212]	chr1	207000000	207238505			circRNA	circBase
CUST_10600_PI438085371	3.41161	3.29085	3.89376	3.54034	2.10442	3.01801	1.15131	1.00212	1.33693	1.96588	2.93497	1.55335	up	0.0116833	0.396651	yes	AGGAATACCTTGAGCAGATCTCCACTCTCATCAACACCACCGACAGATGACCTTGGCACC	FALSE	hsa_circ_0010509	NM_001113347	ECE1	endothelin converting enzyme 1	ref|Homo sapiens endothelin converting enzyme 1 (ECE1), transcript variant 3, mRNA [NM_001113347]	chr1	21600000	21573856			circRNA	circBase
CUST_49912_PI438085371	6.24278	6.16678	6.5847	6.94039	6.72963	7.07192	7.07537	7.25123	7.5104	6.819	0.653959	-0.612727	down	0.0107593	0.393562	yes	TGCTGTGTGGGCTTCTCCAAATCTCTTGGCCATCCACCCAGATATGGTCACCATCGCCAC	FALSE	hsa_circ_0051534	NM_001193268	EML2	echinoderm microtubule associated protein like 2	ref|Homo sapiens echinoderm microtubule associated protein like 2 (EML2), transcript variant 1, mRNA [NM_001193268]	chr19	46100000	46136397			circRNA	circBase
CUST_33260_PI438085371	5.7793	5.17318	5.47259	6.16026	5.31555	6.4567	6.0855	6.22011	6.03877	6.17559	0.652859	-0.615156	down	0.0122161	0.40106	yes	AACAGCATGGATATGGGTTCTCCTTCATGGAATTTTTCAGATTCCCGTGCTCCTGAACCT	FALSE	hsa_circ_0034189	NM_000275	OCA2	oculocutaneous albinism II	ref|Homo sapiens oculocutaneous albinism II (OCA2), transcript variant 1, mRNA [NM_000275]	chr15	28100000	28096621			circRNA	circBase
CUST_77845_PI438085371	4.57674	4.84345	4.9074	4.75293	4.2715	4.90324	5.19768	5.53636	5.55308	5.23795	0.652814	-0.615256	down	0.0059985	0.33166	yes	AGCCTGCCGACTTATTCAACTCCCTGGACATGTCCCGCTCTGTGTCCGTGACGGCAGCAG	FALSE	hsa_circ_0080716	NM_005338	HIP1	huntingtin interacting protein 1	ref|Homo sapiens huntingtin interacting protein 1 (HIP1), transcript variant 1, mRNA [NM_005338]	chr7	75200000	75203206			circRNA	circBase
CUST_63114_PI438085371	6.34141	6.10021	6.13432	5.524	6.48387	6.42981	6.51551	6.81304	7.01025	6.90712	0.6514	-0.618384	down	0.0144166	0.420298	yes	TTCACCAAACTCCCTAAAAACCGGCGCTCACTAGGGCAGAATGCAGCCTACGGAGGATGG	FALSE	hsa_circ_0065313	NM_003074	SMARCC1	SWI/SNF related, matrix associated, actin dependent regulator of chromatin, subfamily c, member 1	ref|Homo sapiens SWI/SNF related, matrix associated, actin dependent regulator of chromatin, subfamily c, member 1 (SMARCC1), mRNA [NM_003074]	chr3	47800000	47823596			circRNA	circBase
CUST_26088_PI438085371	3.54666	4.26025	3.21834	4.87383	5.07419	3.1603	2.48714	2.92012	2.74288	2.99493	2.52027	1.33358	up	0.024538	0.488428	yes	AAACGTACACACACAGGGTGCCAATGGCTGGCAGATCATCTCTTCCTCCTCTGGGGCTAC	FALSE	hsa_circ_0026628	NM_001251825	SP1	Sp1 transcription factor		chr12	53800000	53803345			circRNA	circBase
CUST_49914_PI438085371	6.61919	6.40867	6.80831	6.66253	6.84797	6.92986	7.22958	7.39452	7.21761	7.1692	0.697942	-0.518821	down	0.00136061	0.279734	no	GTGCTGTGTGGGCTTCTCCAAATCTCAAAACCAAAGAAGTTATCTTCAGTGTGGAGGATG	FALSE	hsa_circ_0051536	NM_001193268	EML2	echinoderm microtubule associated protein like 2	ref|Homo sapiens echinoderm microtubule associated protein like 2 (EML2), transcript variant 1, mRNA [NM_001193268]	chr19	46100000	46142131			circRNA	circBase
CUST_49542_PI438085371	4.98117	4.60359	4.8425	4.50841	3.99919	4.82088	5.11612	5.4202	5.52488	5.14615	0.651269	-0.618674	down	0.018445	0.452089	yes	TTCACAATCACGTATCCAGTATGCCAAGACCGACTCAGATATCATTGCCAAGATGAAAGG	FALSE	hsa_circ_0051142	NM_004596	SNRPA	small nuclear ribonucleoprotein polypeptide A	ref|Homo sapiens small nuclear ribonucleoprotein polypeptide A (SNRPA), mRNA [NM_004596]	chr19	41300000	41271297			circRNA	circBase
CUST_31938_PI438085371	5.00901	4.50544	4.24263	5.05203	4.75338	4.89431	5.32798	5.3417	5.46984	5.6498	0.648768	-0.624225	down	0.0133805	0.411008	yes	CACTTGGGTGGATGACTCACTGGTTGTGTGGAAGGAAGTCGATTTGACCCGGCTGTCTGA	FALSE	hsa_circ_0032676	NM_033116	NEK9	NIMA-related kinase 9	ref|Homo sapiens NIMA-related kinase 9 (NEK9), mRNA [NM_033116]	chr14	75600000	75590926			circRNA	circBase
CUST_76963_PI438085371	4.03717	3.84118	4.29921	4.75493	3.97467	4.69474	4.65742	4.80214	5.34876	4.52629	0.648672	-0.624438	down	0.0199963	0.464968	yes	TCCTGGTCAGCTGCCCTGAGCTCTTCCGAATCTTCAACCCAGACCAAGGCGAGCGTGGTC	FALSE	hsa_circ_0079748	NM_001199635	ADCYAP1R1			chr7	31100000	31117713			circRNA	circBase
CUST_57_PI438085371	4.5475	4.077	4.39653	4.47725	4.35231	4.79524	4.82857	5.18712	5.26664	4.90253	0.648015	-0.625901	down	0.00108401	0.254238	yes	TTCTCTTAGACTTCACGCGGGGCTCACGAGGTCACCATGGCTGTTATTGGCTCCCTTGCT	FALSE	CUST_57_PI438085371	NM_024419	PGS1	phosphatidylglycerophosphate synthase 1	ref|Homo sapiens phosphatidylglycerophosphate synthase 1 (PGS1), transcript variant 1, mRNA [NM_024419]	chr17	76400000	76394432			circRNA	Paper
CUST_36044_PI438085371	6.15144	5.82197	6.29369	6.03204	6.06893	6.40377	6.46324	6.78091	6.73972	6.49271	0.705903	-0.502457	down	0.00173726	0.279734	no	TTTTGATGGGGGCTACCTCAGGCTACTTGAAATTGACATTTCCAGCAACAAGTTGTCCCA	FALSE	hsa_circ_0037081	NM_024652	LRRK1	leucine-rich repeat kinase 1	ref|Homo sapiens leucine-rich repeat kinase 1 (LRRK1), mRNA [NM_024652]	chr15	102000000	101588862			circRNA	circBase
CUST_50383_PI438085371	5.12367	5.12048	5.10605	5.24246	5.4233	4.93036	4.8117	4.77278	4.95899	4.92773	1.25083	0.322881	up	0.00182209	0.279734	no	AAGCATCTTGAAGCTTTTAGTGCTGAAGGGCCTGACCATCACTCATTAAGAACAGAGGAG	FALSE	hsa_circ_0052030	NM_199249	C19orf48			chr19	51300000	51302614			circRNA	circBase
CUST_38786_PI438085371	3.83833	3.51145	3.79749	3.97661	3.51494	4.12272	4.64051	4.25111	4.39681	4.36694	0.647139	-0.627853	down	0.00109692	0.254238	yes	TAGCGCTCATTGCCATCATTGTCATGGGCCTTGTTAAACTGTGCCAGGCTGAGCTGCCGC	FALSE	hsa_circ_0039941	NM_001076785	SLC7A6	solute carrier family 7 (amino acid transporter light chain, y+L system), member 6	ref|Homo sapiens solute carrier family 7 (amino acid transporter light chain, y+L system), member 6 (SLC7A6), transcript variant 1, mRNA [NM_001076785]	chr16	68300000	68321774			circRNA	circBase
CUST_66474_PI438085371	5.56254	5.30813	5.36014	4.88787	5.06778	5.0868	6.06929	6.00129	6.0724	6.09834	0.646926	-0.628328	down	0.024858	0.488428	yes	ACCTTTTAATTATAGGGTTTCTCTGCTGGGCTGTTTGCATTCTACCATGATAAAGATGGA	FALSE	hsa_circ_0068773	NM_001136049	LMLN			chr3	198000000	197712761			circRNA	circBase
CUST_44603_PI438085371	7.29724	7.16214	7.2836	7.11837	7.16568	7.71204	7.46584	7.40369	7.61077	7.41612	0.803134	-0.316287	down	0.00194492	0.281289	no	ATAACAGAGAATTGTACATACACAGGGGCTGCTTGCTCTCGGTGACTACATGAATGTCCA	FALSE	hsa_circ_0045984	NM_014740	EIF4A3	eukaryotic translation initiation factor 4A3	ref|Homo sapiens eukaryotic translation initiation factor 4A3 (EIF4A3), mRNA [NM_014740]	chr17	78100000	78113939			circRNA	circBase
CUST_14137_PI438085371	6.01402	5.80049	6.48814	6.73652	6.48085	7.18314	6.7595	6.89762	7.05254	6.7804	0.645892	-0.630636	down	0.0105352	0.389568	yes	TCCCGAGATGGGCTTCTTCCGCCGGAGCCAGCGCTGTAACGCGGCCTACTCCTGCACCCG	FALSE	hsa_circ_0014196	NM_005060	RORC	RAR-related orphan receptor C	ref|Homo sapiens RAR-related orphan receptor C (RORC), transcript variant 1, mRNA [NM_005060]	chr1	152000000	151789281			circRNA	circBase
CUST_10409_PI438085371	3.02063	2.93142	3.72147	2.96953	3.34656	3.8097	3.5072	3.62246	4.31402	3.89869	0.645061	-0.632493	down	0.0148751	0.422467	yes	ATGGAAACAGGCATCAGGGATTTGGGGTACTCTCAGTAATATTGGCAAACCATGCCATCA	FALSE	hsa_circ_0010314	NM_020765	UBR4	ubiquitin protein ligase E3 component n-recognin 4	ref|Homo sapiens ubiquitin protein ligase E3 component n-recognin 4 (UBR4), mRNA [NM_020765]	chr1	19500000	19514034			circRNA	circBase
CUST_63285_PI438085371	2.97427	3.74107	3.06761	2.88957	3.33064	3.30275	4.15903	3.86741	4.0394	3.8098	0.643919	-0.635048	down	0.0175196	0.448714	yes	TGTTTGGCACTTCCCGGCACATCTCCGTGGGTTACTACGGCCCAGGCTGTGTGGATGCCT	FALSE	hsa_circ_0065484	NM_001040454	SLC26A6	solute carrier family 26 (anion exchanger), member 6	ref|Homo sapiens solute carrier family 26 (anion exchanger), member 6 (SLC26A6), transcript variant 4, mRNA [NM_001040454]	chr3	48700000	48689151			circRNA	circBase
CUST_26586_PI438085371	3.68498	4.04873	3.96668	3.7004	3.56053	3.76917	4.17327	4.76906	4.35758	5.07489	0.643258	-0.63653	down	0.032141	0.540825	yes	AAAGGGCTTCGTGGATGAGCACACCATCAACATCTCCCTCAGTCTGCACCAGCTCCAAGG	FALSE	hsa_circ_0027137	NM_002332	LRP1	low density lipoprotein receptor-related protein 1	ref|Homo sapiens low density lipoprotein receptor-related protein 1 (LRP1), mRNA [NM_002332]	chr12	57500000	57539273			circRNA	circBase
CUST_44736_PI438085371	6.25758	6.04721	6.34239	6.24017	6.25826	6.70754	6.41811	6.44715	6.59763	6.72277	0.784847	-0.349517	down	0.0024159	0.301478	no	ATGAAGGTGGAGGCAGCGCGGCTCTCAGGTGGGGTTTTTCGGCTACGTCAGCTTCACCGA	FALSE	hsa_circ_0046119	NM_001037984	SLC38A10	solute carrier family 38, member 10	ref|Homo sapiens solute carrier family 38, member 10 (SLC38A10), transcript variant 1, mRNA [NM_001037984]	chr17	79200000	79249951			circRNA	circBase
CUST_68431_PI438085371	5.80222	5.67312	5.86432	6.00759	5.70636	6.12307	6.09761	6.41546	6.59406	6.24081	0.71525	-0.483481	down	0.0024407	0.301478	no	AGATTGCTCCGACTTTGCTGCTTATTTGGCATTTTGTGGTATTGTTCTTCATAATGCTCA	FALSE	hsa_circ_0070807	NM_001083	PDE5A	phosphodiesterase 5A, cGMP-specific	ref|Homo sapiens phosphodiesterase 5A, cGMP-specific (PDE5A), transcript variant 1, mRNA [NM_001083]	chr4	120000000	120486565			circRNA	circBase
CUST_57843_PI438085371	6.18304	5.21843	6.1283	5.52197	6.24148	6.12658	6.34521	6.68886	6.69946	6.63308	0.641716	-0.639994	down	0.026101	0.501753	yes	AGGCACCGTGGTCCGACTCAACAAGGCAGCATTGAGCTACGCCCACAGATCCTGTGGGCA	FALSE	hsa_circ_0059816	NM_025227	BPIFB2	BPI fold containing family B, member 2	ref|Homo sapiens BPI fold containing family B, member 2 (BPIFB2), mRNA [NM_025227]	chr20	31600000	31596489			circRNA	circBase
CUST_18633_PI438085371	4.31608	4.09879	4.21902	4.61945	4.50018	5.16539	4.97631	4.968	5.23961	4.60928	0.641262	-0.641015	down	0.0021415	0.286191	yes	AGGACCTCAAAGGGGTGCTTTCTCTGTGGTCCGCAGGTGTGTGAAGAAAACCTCCACGCA	FALSE	hsa_circ_0018874	NM_001204492	CAMK2G	calcium/calmodulin-dependent protein kinase II gamma		chr10	75600000	75632841			circRNA	circBase
CUST_6125_PI438085371	3.87267	3.99079	3.98771	3.07866	4.24043	4.17809	4.28762	4.39474	4.90016	4.61782	0.640986	-0.641635	down	0.026418	0.503606	yes	AGCTATGCTGCTGGGGGTGACCTGACCGTGTCTCTGACAGATGGGAGCCTGGCTACCCTA	FALSE	hsa_circ_0005776	NM_007345	ZNF236	zinc finger protein 236	ref|Homo sapiens zinc finger protein 236 (ZNF236), mRNA [NM_007345]	chr18	74600000	74672811			circRNA	circBase
CUST_20890_PI438085371	3.74566	3.7073	3.76052	3.73173	3.94949	3.99115	4.53596	4.12677	4.21286	4.52107	0.707785	-0.498617	down	0.002735	0.309405	no	TAGTGTGGCTCTCCTGTTCCAGCAATTGGGGTTGTCAAACATGGCTGAAGCGCTGCCGCT	FALSE	hsa_circ_0021239	NM_030962	SBF2	SET binding factor 2	ref|Homo sapiens SET binding factor 2 (SBF2), mRNA [NM_030962]	chr11	10000000	10315754			circRNA	circBase
CUST_38184_PI438085371	3.08608	2.84161	2.81436	3.0796	3.5064	3.68679	3.61373	3.46717	3.9686	3.80019	0.640965	-0.641683	down	0.0027247	0.309405	yes	TGTTCTTCCAGTATACCAGAGAGGCAGGGGTTCGTTCTCTGGATAGAAAACTTGGGGCCA	FALSE	hsa_circ_0039312	NM_031490	LONP2	lon peptidase 2, peroxisomal	ref|Homo sapiens lon peptidase 2, peroxisomal (LONP2), transcript variant 1, mRNA [NM_031490]	chr16	48300000	48382201			circRNA	circBase
CUST_77195_PI438085371	4.80085	3.98834	4.32648	4.38766	3.64364	5.1625	4.70568	5.01121	5.00721	4.47367	0.64053	-0.642662	down	0.024016	0.485017	yes	CTTCCTGAAGGGCTCTCTTTACCTATGAAGGCAACAGCAATGACATCCGCGTGGCTGGCA	FALSE	hsa_circ_0080000	NM_001122956	DBNL			chr7	44100000	44092540			circRNA	circBase
CUST_41902_PI438085371	4.05664	4.07841	4.27225	4.21422	4.53605	4.63905	4.93916	4.97023	5.18522	4.63826	0.640438	-0.64287	down	0.00148399	0.279734	yes	AGCAGCATCTGTGCAGACACCGACTCGTGGACCACTTTCATAGACTCTGTCAGGACGGCA	FALSE	hsa_circ_0043170	NM_001163735	MYO19	myosin XIX		chr17	34900000	34866756			circRNA	circBase
CUST_21437_PI438085371	6.47682	6.30169	6.55216	6.40377	6.64383	6.96227	6.81812	6.98833	7.43164	6.83768	0.691617	-0.531955	down	0.0028818	0.311311	no	GCTTCTCCGATGTACTCTGCCTCTAACCTGCTTGTGCTGCTCAATGACGGGATCCTACGG	FALSE	hsa_circ_0021817	NM_004813	PEX16			chr11	45900000	45937854			circRNA	circBase
CUST_82894_PI438085371	3.52703	3.50267	2.75796	2.27043	3.11927	3.39428	3.90287	3.79263	3.4166	3.88837	0.640168	-0.643478	down	0.040285	0.57463	yes	ACGGCGCCTACGAGCGACCGAGCCGGAGCCGAGCGCCAGGTGGGGCCTGCGCCGGGCGGC	FALSE	hsa_circ_0085940	NM_017570	OPLAH	5-oxoprolinase (ATP-hydrolysing)	ref|Homo sapiens 5-oxoprolinase (ATP-hydrolysing) (OPLAH), mRNA [NM_017570]	chr8	145000000	145115584			circRNA	circBase
CUST_49158_PI438085371	5.82616	5.7071	5.73539	5.67964	6.05133	6.12515	6.55717	6.18198	6.49646	6.11207	0.709738	-0.494642	down	0.0029397	0.311311	no	GGCTGGAGATCCGACTCCCAGAACTCCGGACGTGTGCGGCGGTAAGCGCCCGGCCCGTAC	FALSE	hsa_circ_0050736	NM_001749	CAPNS1	calpain, small subunit 1	ref|Homo sapiens calpain, small subunit 1 (CAPNS1), transcript variant 1, mRNA [NM_001749]	chr19	36600000	36633643			circRNA	circBase
CUST_65288_PI438085371	5.86722	5.63394	6.03824	5.48397	6.05511	5.71873	6.51488	6.6632	6.74209	6.68979	0.637261	-0.650043	down	0.0187431	0.452482	yes	TTTGAATTAAGTGTGGCAGTTGGGCTCTTCGTCACCAAACTTCACTTTGGAAGGACATGA	FALSE	hsa_circ_0067550	NR_023350	COPB2			chr3	139000000	139094456			circRNA	circBase
CUST_13000_PI438085371	4.97239	5.0075	5.10989	5.08667	5.42745	5.51956	5.80318	5.57703	5.95669	5.41614	0.690761	-0.533741	down	0.0030401	0.315166	no	AAATACTTCCAGGAAAAGGGGCTCATCATGACAATCTGTACCCCCGATTTGGTGGTATTC	FALSE	hsa_circ_0012979	NM_012093	AK5	adenylate kinase 5	ref|Homo sapiens adenylate kinase 5 (AK5), transcript variant 2, mRNA [NM_012093]	chr1	77800000	77806253			circRNA	circBase
CUST_72696_PI438085371	4.52895	3.98043	4.48125	4.0607	4.58913	4.50631	4.78793	5.48505	5.20946	4.9023	0.637229	-0.650116	down	0.0154427	0.434153	yes	TGTACTCCAGGGGTGTTGGGCTCTTCATTGGTGTGGATCTGATCAAAGATGAGGCCACAA	FALSE	hsa_circ_0075251	NM_153373	PHYKPL	5-phosphohydroxy-L-lysine phospho-lyase	ref|Homo sapiens 5-phosphohydroxy-L-lysine phospho-lyase (PHYKPL), transcript variant 2, mRNA [NM_153373]	chr5	178000000	177641886			circRNA	circBase
CUST_62871_PI438085371	6.64383	6.44541	6.59669	6.90148	6.56403	6.94452	6.86932	7.1692	7.2016	7.01146	0.753181	-0.408932	down	0.0032605	0.322343	no	TTATGCAAAGGGCCTTCTCACCTTCTGAAGAATGGCTTCTGTTTGGCAGAGATTGGGTTT	FALSE	hsa_circ_0065069	NM_015340	LARS2	leucyl-tRNA synthetase 2, mitochondrial	ref|Homo sapiens leucyl-tRNA synthetase 2, mitochondrial (LARS2), mRNA [NM_015340]	chr3	45400000	45500378			circRNA	circBase
CUST_59039_PI438085371	3.07616	3.37778	3.28247	3.73695	3.32472	4.30815	4.10539	4.68023	3.68448	3.27864	0.636501	-0.651765	down	0.040095	0.57463	yes	TGTGGAAAGTGATGGCCTTCTCGTGGGCGTGGTTCTACCCAGGCAATAACCCCTACACTG	FALSE	hsa_circ_0061054	NM_144498	OSBPL2	oxysterol binding protein-like 2	ref|Homo sapiens oxysterol binding protein-like 2 (OSBPL2), transcript variant 2, mRNA [NM_144498]	chr20	60900000	60871269			circRNA	circBase
CUST_3461_PI438085371	6.4289	5.96618	6.35679	5.99989	6.30351	6.38771	6.77634	6.7445	7.10492	7.31514	0.635221	-0.654668	down	0.0078583	0.354505	yes	TAACTATAGGGTACTGGTATCTTGGGCCTCTAAAAATCAAAGCAGCCCACTTTTTCAGCA	FALSE	hsa_circ_0002980	NM_018238	AGK	acylglycerol kinase	ref|Homo sapiens acylglycerol kinase (AGK), mRNA [NM_018238]	chr7	141000000	141349133			circRNA	circBase
CUST_39930_PI438085371	6.40468	6.1288	6.28358	6.42594	6.25043	6.73042	6.57257	6.57114	6.75673	6.4567	0.801722	-0.318826	down	0.0034415	0.326321	no	AATGGGTCACGCTCGCTCATCGGAACCTGTCCCAGCTCCCTAATTTTGCCTTCTCTGTTC	FALSE	hsa_circ_0041117	NM_014972	TCF25	transcription factor 25 (basic helix-loop-helix)	ref|Homo sapiens transcription factor 25 (basic helix-loop-helix) (TCF25), mRNA [NM_014972]	chr16	90000000	89977792			circRNA	circBase
CUST_16362_PI438085371	4.38223	3.75192	4.18832	3.31271	4.09614	4.47348	4.32405	4.66829	4.78661	4.7531	0.635145	-0.654842	down	0.0136383	0.411965	yes	TCAAAGATAGGGCTTGGTTTATCGATCTTACAAACCTGTGTTTTGGTCTCCGTCATCTAG	FALSE	hsa_circ_0016495	NM_018060	IARS2	isoleucyl-tRNA synthetase 2, mitochondrial	ref|Homo sapiens isoleucyl-tRNA synthetase 2, mitochondrial (IARS2), mRNA [NM_018060]	chr1	220000000	220313631			circRNA	circBase
CUST_36230_PI438085371	4.48851	4.17192	4.78563	4.71158	4.34972	4.99616	5.06628	5.39045	5.35563	4.97631	0.634858	-0.655495	down	0.00190277	0.279734	yes	TTGTCCTGTGGGGCTTCCGGTGGCTGATCTTCAGGATCATGCTTGGAGCACTCTCTCTCT	FALSE	hsa_circ_0037272	NR_033645	LMF1			chr16	960930	1031318			circRNA	circBase
CUST_88247_PI438085371	6.29464	6.06981	6.16853	6.26084	6.04925	6.40261	6.35317	6.74794	6.82586	6.69377	0.739153	-0.436056	down	0.0035982	0.326321	no	AGGCAATCAGGGTTCTTTTCCTATGACTCCATCAATTCCAGCTAATCCTCCCATGGCTTT	FALSE	hsa_circ_0091570	NM_001170704	MBNL3	muscleblind-like splicing regulator 3	ref|Homo sapiens muscleblind-like splicing regulator 3 (MBNL3), transcript variant 6, mRNA [NM_001170704]	chrX	132000000	131526362			circRNA	circBase
CUST_66208_PI438085371	4.44075	4.43231	4.11301	4.46182	4.18884	4.86599	4.80454	5.03023	5.02258	4.46758	0.701815	-0.510838	down	0.0036565	0.326321	no	ATGGCTGTGGGTGGCTGCTTCTCTATTATGCTCTGTGCTTCTCCCTGTCAAAGGCTTCAG	FALSE	hsa_circ_0068492	NM_001879	MASP1	mannan-binding lectin serine peptidase 1 (C4/C2 activating component of Ra-reactive factor)	ref|Homo sapiens mannan-binding lectin serine peptidase 1 (C4/C2 activating component of Ra-reactive factor) (MASP1), transcript variant 1, mRNA [NM_001879]	chr3	187000000	187003844			circRNA	circBase
CUST_63991_PI438085371	4.64137	3.35292	4.33598	4.46947	4.26491	4.19398	1.77515	2.99471	2.97699	2.48223	2.51109	1.32832	up	0.0192448	0.454009	yes	AAGGTCTGCATTGGTCTGGAGTGGCTCTGGAAATTCACAGGGCCGTGTCCGAGCGCTGGC	FALSE	hsa_circ_0066198	NM_018397	CHDH	choline dehydrogenase	ref|Homo sapiens choline dehydrogenase (CHDH), mRNA [NM_018397]	chr3	53900000	53880420			circRNA	circBase
CUST_47030_PI438085371	4.0781	4.21667	4.30071	3.79906	4.62946	4.52269	4.55579	5.01547	5.44835	4.78336	0.632733	-0.660332	down	0.0164214	0.439912	yes	ATTGGCATCATCGACATCCTGCAGTCCTACAGGATGGGCGGGATCCCCGCTGTGAACGGC	FALSE	hsa_circ_0048501	NM_012398	PIP5K1C	phosphatidylinositol-4-phosphate 5-kinase, type I, gamma	ref|Homo sapiens phosphatidylinositol-4-phosphate 5-kinase, type I, gamma (PIP5K1C), transcript variant 2, mRNA [NM_012398]	chr19	3648622	3648706			circRNA	circBase
CUST_39812_PI438085371	6.76509	6.71485	6.87142	7.07537	6.86107	7.41718	7.0634	7.24656	7.35448	7.08693	0.770493	-0.376147	down	0.0038635	0.326321	no	TTTCTTCTTCTCCTTGATGGGCCTGCTGTCGTCACATCTGACCTCAAATCTCTTTGTGAT	FALSE	hsa_circ_0040998	NM_000135	FANCA	Fanconi anemia, complementation group A	ref|Homo sapiens Fanconi anemia, complementation group A (FANCA), transcript variant 1, mRNA [NM_000135]	chr16	89800000	89858476			circRNA	circBase
CUST_42571_PI438085371	6.1407	5.67894	6.15287	6.08351	6.21486	6.43258	6.38412	6.60793	6.72211	6.43428	0.725965	-0.462028	down	0.0039414	0.326321	no	TTCTTTGGGGGGTACCGACTGAATGACGGCTTTTGGCACGAGGTGAATTTTGTGGCACAG	FALSE	hsa_circ_0043876	NM_003632	CNTNAP1	contactin associated protein 1	ref|Homo sapiens contactin associated protein 1 (CNTNAP1), mRNA [NM_003632]	chr17	40800000	40840629			circRNA	circBase
CUST_2245_PI438085371	5.524	5.29367	5.63422	5.74142	5.79752	5.97507	5.97649	5.86058	6.03627	6.03824	0.768881	-0.379168	down	0.0040023	0.326321	no	TTGCATGAAGTACTTTGCCAGACGTTTATCAAAATGGGGCTGCTGTCTTCTTTCACTTGT	FALSE	hsa_circ_0001673	NM_014413	EIF2AK1	eukaryotic translation initiation factor 2-alpha kinase 1	ref|Homo sapiens eukaryotic translation initiation factor 2-alpha kinase 1 (EIF2AK1), transcript variant 1, mRNA [NM_014413]	chr7	6085701	6089676			circRNA	circBase
CUST_24994_PI438085371	3.72065	3.55231	3.63805	2.98058	3.81211	2.30264	2.54162	1.742	2.70992	1.85883	2.47897	1.30974	up	0.00058003	0.254238	yes	ATCACTCAAGGCTTCCCATACGGCAGTGGCTGGGGGAGAGTGATGGAGAGAAAGGCTAAG	FALSE	hsa_circ_0025504	NM_003979	GPRC5A	G protein-coupled receptor, class C, group 5, member A	ref|Homo sapiens G protein-coupled receptor, class C, group 5, member A (GPRC5A), mRNA [NM_003979]	chr12	13000000	13062105			circRNA	circBase
CUST_54326_PI438085371	5.30482	4.84324	5.39288	5.44928	5.19791	5.74742	5.61893	5.69083	5.87845	5.60507	0.721707	-0.470514	down	0.0040799	0.326321	no	GAATTCAGAGGGGCTGCTTTCTTACCTCATCATTGATAGGCACACTTGCACTAAGCCTTA	FALSE	hsa_circ_0056174	NM_025181	SLC35F5	solute carrier family 35, member F5	ref|Homo sapiens solute carrier family 35, member F5 (SLC35F5), transcript variant 1, mRNA [NM_025181]	chr2	114000000	114480771			circRNA	circBase
CUST_24384_PI438085371	6.94828	6.74273	7.12352	6.00052	7.11293	7.35332	7.29724	7.52285	7.60262	7.45419	0.632682	-0.660448	down	0.037385	0.566324	yes	AATGGACAGGGCATGTCTGACTCAGGGAATGACCTTATATAGCTACGGCATGCTGCTCCC	FALSE	hsa_circ_0024870	NM_001642	APLP2	amyloid beta (A4) precursor-like protein 2	ref|Homo sapiens amyloid beta (A4) precursor-like protein 2 (APLP2), transcript variant 1, mRNA [NM_001642]	chr11	130000000	129996725			circRNA	circBase
CUST_27115_PI438085371	3.11017	3.21617	3.50017	3.84189	3.79997	4.38693	4.03868	4.41124	4.03707	3.8975	0.632611	-0.66061	down	0.0064214	0.333814	yes	TGGCCAAGGGGTGATTGACTTGGGTTCCGGTAAAGGCTACCTAAGCTCTTTTTTGTCCTT	FALSE	hsa_circ_0027680	NM_032230	METTL25	methyltransferase like 25	ref|Homo sapiens methyltransferase like 25 (METTL25), mRNA [NM_032230]	chr12	82800000	82828503			circRNA	circBase
CUST_62870_PI438085371	8.34756	7.80647	8.01378	8.15113	8.08991	8.29887	8.51482	8.6431	8.63146	8.4564	0.743725	-0.427159	down	0.0043378	0.326321	no	CTGGGATAGGGGCCTTCTCACCTTCTGAAGAATGGCTTCTGTTTGGCAGAGATTGGGTTT	FALSE	hsa_circ_0065068	NM_015340	LARS2	leucyl-tRNA synthetase 2, mitochondrial	ref|Homo sapiens leucyl-tRNA synthetase 2, mitochondrial (LARS2), mRNA [NM_015340]	chr3	45400000	45461221			circRNA	circBase
CUST_75686_PI438085371	5.51261	4.97061	5.53581	5.38041	5.31011	5.61845	5.74642	5.81616	5.87219	5.99015	0.723586	-0.466764	down	0.0044424	0.326321	no	GGCAGGAAAGGGCTCCGTTTACAGGGATCACTGATTTCTCAGTCACGAAGAACAAAATTA	FALSE	hsa_circ_0078344	NM_173515	CNKSR3	CNKSR family member 3	ref|Homo sapiens CNKSR family member 3 (CNKSR3), mRNA [NM_173515]	chr6	155000000	154762513			circRNA	circBase
CUST_73934_PI438085371	7.45724	7.13969	7.43164	7.01648	7.50324	7.71792	7.9394	8.07899	8.33877	7.78019	0.632266	-0.661396	down	0.002078	0.286191	yes	TTGAACAATATTCCTGACTACCGACTCAGACCCATGCTTCCTTGTTCTGCAGTTGGAACT	FALSE	hsa_circ_0076555	NM_020750	XPO5	exportin 5	ref|Homo sapiens exportin 5 (XPO5), mRNA [NM_020750]	chr6	43500000	43521240			circRNA	circBase
CUST_20918_PI438085371	3.85897	3.67135	4.13177	3.73126	4.01082	4.63253	4.18626	4.45078	4.38849	4.15051	0.716539	-0.480882	down	0.0045404	0.326321	no	AATATTATTAAGAAAAGGGGTGCCGTAACCTCTCATTTCCTGACAGCCTGCCAGAGGTGA	FALSE	hsa_circ_0021268	NM_198516	GALNT18	polypeptide N-acetylgalactosaminyltransferase 18	ref|Homo sapiens polypeptide N-acetylgalactosaminyltransferase 18 (GALNT18), mRNA [NM_198516]	chr11	11300000	11454334			circRNA	circBase
CUST_41792_PI438085371	3.49192	3.45455	3.46163	3.37008	3.6511	4.3847	3.94505	3.8312	4.26744	4.33644	0.629766	-0.667111	down	0.00054228	0.254238	yes	TCTACAAAAGATTTGAAAAAGGGCGCATCTATACGTTCATTGGAGAAGTCGTCGTTTCTG	FALSE	hsa_circ_0043058	NM_015194	MYO1D	myosin ID	ref|Homo sapiens myosin ID (MYO1D), transcript variant 1, mRNA [NM_015194]	chr17	31000000	31107802			circRNA	circBase
CUST_34862_PI438085371	3.8892	3.62259	2.86675	3.56018	4.45827	1.39049	2.7489	2.70724	2.6268	2.54003	2.42285	1.27671	up	0.0078772	0.354505	yes	CCCTCCCCAGTATTCGAAGGACCCAAGTCATTGATGATGAGTCAGATTACTTTGCCAGTG	FALSE	hsa_circ_0035836	NM_016213	TRIP4	thyroid hormone receptor interactor 4	ref|Homo sapiens thyroid hormone receptor interactor 4 (TRIP4), mRNA [NM_016213]	chr15	64700000	64706410			circRNA	circBase
CUST_14521_PI438085371	4.25635	4.22362	4.59957	4.66193	4.82294	5.0425	5.18213	5.00296	4.95958	4.86814	0.708	-0.498179	down	0.0046385	0.326321	no	TACCATCGTGGGGGCTTCCAGATCCTGTGTGACCTGCACGATGGCTTCTCTGGGGTAGGC	FALSE	hsa_circ_0014595	NM_018116	MSTO1	misato 1, mitochondrial distribution and morphology regulator	ref|Homo sapiens misato 1, mitochondrial distribution and morphology regulator (MSTO1), transcript variant 1, mRNA [NM_018116]	chr1	156000000	155582107			circRNA	circBase
CUST_32996_PI438085371	5.58413	5.59613	5.62382	6.04489	5.69624	6.72504	6.25609	6.31915	6.30871	6.29256	0.627954	-0.671269	down	0.00058154	0.254238	yes	CTGGACCCGATCTCCTGGGGCTCTCAAGGCTGCTGTCTGCCCTCTGGCCCTCTGTGGGGA	FALSE	hsa_circ_0033781	None	None			chr14	106000000	106349678			circRNA	circBase
CUST_75726_PI438085371	5.82042	5.43471	6.26895	5.73366	6.37765	6.27655	6.4567	6.63993	6.94039	6.72664	0.623748	-0.680965	down	0.0114219	0.395904	yes	ATAGAGAACCAGGCTCACTTCATGGACTCACTTTGCGTGCTTGTTAAATGTGCTGTGTTG	FALSE	hsa_circ_0078384	NM_012454	TIAM2	T-cell lymphoma invasion and metastasis 2	ref|Homo sapiens T-cell lymphoma invasion and metastasis 2 (TIAM2), transcript variant 1, mRNA [NM_012454]	chr6	155000000	155469468			circRNA	circBase
CUST_69006_PI438085371	4.34302	4.26822	4.41426	4.34521	4.03078	3.7268	4.08921	3.50868	3.87638	3.91864	1.37207	0.456355	up	0.0048011	0.326321	no	AAATCATTAAATTATTAAGTTGTACAATAACCCGGCTCCACCCCCAAGCCAGGCGAGGCA	FALSE	hsa_circ_0071389	NM_006745	MSMO1	methylsterol monooxygenase 1	ref|Homo sapiens methylsterol monooxygenase 1 (MSMO1), transcript variant 1, mRNA [NM_006745]	chr4	166000000	166264314			circRNA	circBase
CUST_39811_PI438085371	7.06728	6.78191	6.85905	6.46599	6.63056	7.16455	7.04223	7.23852	7.33502	7.1953	0.740121	-0.434168	down	0.0048411	0.326321	no	TTCTCCTTGATGGGCCTGCTGTCGTCACATCTGACCTCAAATGTGCACATTCTCCACCCA	FALSE	hsa_circ_0040997	NM_000135	FANCA	Fanconi anemia, complementation group A	ref|Homo sapiens Fanconi anemia, complementation group A (FANCA), transcript variant 1, mRNA [NM_000135]	chr16	89800000	89849510			circRNA	circBase
CUST_66532_PI438085371	3.01002	2.74199	3.75644	3.58365	3.94284	3.76562	4.20886	3.79714	4.49672	4.17763	0.623211	-0.682208	down	0.033561	0.547148	yes	CGGGGAGACCTTGGGCATCATCGGACTTGGCGTCCGACCTCCGATCATGAACGGGCCCCT	FALSE	hsa_circ_0068837	NM_001012614	CTBP1	C-terminal binding protein 1	ref|Homo sapiens C-terminal binding protein 1 (CTBP1), transcript variant 2, mRNA [NM_001012614]	chr4	1219147	1232125			circRNA	circBase
CUST_58379_PI438085371	4.10164	4.29027	4.04407	4.9552	2.7686	3.05422	3.36708	2.73069	2.03619	2.80786	2.35014	1.23275	up	0.0184558	0.452089	yes	GTCTCACGCACCCCCTCCAGCACAGTCGATGGTTCAAGCCTTGGAGTTACTGTATGCTCT	FALSE	hsa_circ_0060375	NR_033905	DHX35	DEAH (Asp-Glu-Ala-His) box polypeptide 35		chr20	37600000	37650578			circRNA	circBase
CUST_41906_PI438085371	4.82245	4.8294	5.35661	5.1505	5.29547	5.39933	5.69918	5.50008	5.74565	5.58479	0.709603	-0.494916	down	0.0051411	0.326321	no	ATCAACAGCAGCATCTGTGCAGACACCGACTCGTGGACCACTTTCATAGGCACTTCCGGG	FALSE	hsa_circ_0043174	NM_001163735	MYO19	myosin XIX		chr17	34900000	34891305			circRNA	circBase
CUST_53577_PI438085371	3.63464	2.98118	3.99169	3.77202	3.53048	3.83916	2.60208	2.8084	0.996659	1.63664	2.30604	1.20542	up	0.048904	0.608762	yes	CAAAAAAGGAAGGATTGTTTCTAGGAAGGAGCCGAGTTATTATCTGCCTCTCCGATAGGA	FALSE	hsa_circ_0055386	NM_003849	SUCLG1	succinate-CoA ligase, alpha subunit	ref|Homo sapiens succinate-CoA ligase, alpha subunit (SUCLG1), mRNA [NM_003849]	chr2	84700000	84686586			circRNA	circBase
CUST_25229_PI438085371	4.19909	3.71941	4.17493	3.89022	3.58401	4.09404	4.41028	4.8067	5.03674	4.63504	0.622856	-0.683028	down	0.0098388	0.385115	yes	TCCTGCTATTCCTTGGGCTGCCTTTCCTGCAGGCTGCGGAGACTTTTGATGGTGGAAGTG	FALSE	hsa_circ_0025745	NM_018318	CCDC91	coiled-coil domain containing 91	ref|Homo sapiens coiled-coil domain containing 91 (CCDC91), mRNA [NM_018318]	chr12	28400000	28412375			circRNA	circBase
CUST_78794_PI438085371	4.74979	4.31081	4.52554	4.66134	4.19683	4.79596	5.15634	5.06025	5.54745	5.30082	0.62274	-0.683298	down	0.0029761	0.311311	yes	GCGCTTCCGGGATCACCATTAACAAGGACACCAAGGTACCCAAGGCCTGCTTATTCACCA	FALSE	hsa_circ_0081723	NM_032959	POLR2J2	polymerase (RNA) II (DNA directed) polypeptide J2	ref|Homo sapiens polymerase (RNA) II (DNA directed) polypeptide J2 (POLR2J2), mRNA [NM_032959]	chr7	102000000	102309451			circRNA	circBase
CUST_26715_PI438085371	3.8348	3.98937	4.16193	3.95897	4.08293	4.46651	4.40947	4.75451	4.84404	4.14353	0.698335	-0.518009	down	0.0055159	0.326321	no	TGTTTCTGGACCTGCCTAAGGTACTCTCGCCTCCGCCAGTGGAACACCCTCTATCTGTGT	FALSE	hsa_circ_0027266	NM_004990	MARS	methionyl-tRNA synthetase	ref|Homo sapiens methionyl-tRNA synthetase (MARS), mRNA [NM_004990]	chr12	57900000	57898082			circRNA	circBase
CUST_16348_PI438085371	4.38158	4.43751	4.87027	4.33842	4.52419	4.19566	4.13649	3.80245	4.06872	3.61514	1.46074	0.546704	up	0.0055617	0.326321	no	CCACTGCCAGCGTTGGGAATTCAAGCATCCTCAGCCTTTCCTACGTACTCGTGAATTTCT	FALSE	hsa_circ_0016481	NM_004446	EPRS	glutamyl-prolyl-tRNA synthetase	ref|Homo sapiens glutamyl-prolyl-tRNA synthetase (EPRS), mRNA [NM_004446]	chr1	220000000	220154199			circRNA	circBase
CUST_44606_PI438085371	5.98524	5.86125	6.02555	5.98118	5.97317	6.18424	6.51718	6.81025	6.64475	6.55641	0.670222	-0.577288	down	0.0055998	0.326321	no	CGTGTTTTTGGGGCTGCTTGCTCTCGGTGACTACATGAATGTCCAGTGCCATGCCTGCAT	FALSE	hsa_circ_0045987	NM_014740	EIF4A3	eukaryotic translation initiation factor 4A3	ref|Homo sapiens eukaryotic translation initiation factor 4A3 (EIF4A3), mRNA [NM_014740]	chr17	78100000	78113939			circRNA	circBase
CUST_84991_PI438085371	3.14126	3.65172	3.99583	3.52283	4.01918	3.48702	2.80518	3.4184	1.32982	1.58545	2.20533	1.14099	up	0.04538	0.591237	yes	TTGATTTTGTGATTCTAGCAACAGATGCTGAGCTTTCCTCACCTCCTGCAAACAGTGCTG	FALSE	hsa_circ_0088131	NM_001859	SLC31A1	solute carrier family 31 (copper transporter), member 1	ref|Homo sapiens solute carrier family 31 (copper transporter), member 1 (SLC31A1), mRNA [NM_001859]	chr9	116000000	116026772			circRNA	circBase
CUST_49370_PI438085371	5.77261	5.47175	5.76999	6.03877	5.75693	6.11571	6.09165	6.24243	6.53262	6.11493	0.728267	-0.45746	down	0.0056233	0.326321	no	TCTTGACAGAGCTGGGCTTGCACTTCCGGGCTTCACCCCCATGACGGTGCCAGACCTTCT	FALSE	hsa_circ_0050954	NM_001145901	SARS2	seryl-tRNA synthetase 2, mitochondrial		chr19	39400000	39409453			circRNA	circBase
CUST_34467_PI438085371	5.69994	5.26131	5.57153	5.20921	5.4956	5.07969	4.65757	4.94988	5.21225	4.82555	1.41669	0.502526	up	0.005636	0.326321	no	ACAGCTAAGCAGATTCTCTACAATTACCTCAAAGAAGGGCCACACCGGATCTCTTAAAGG	FALSE	hsa_circ_0035434	NM_001252335	CGNL1			chr15	57700000	57732669			circRNA	circBase
CUST_45145_PI438085371	3.70642	3.59011	3.8738	3.59824	4.00102	4.04873	4.54604	4.91114	4.73527	3.94866	0.622416	-0.684048	down	0.0103775	0.387456	yes	GCCACGCAAGGGCACTTTCCCTCATGGTATTGATATTTTGACCACAGCTGACTATTTTGC	FALSE	hsa_circ_0046555	NM_005993	TBCD	tubulin folding cofactor D	ref|Homo sapiens tubulin folding cofactor D (TBCD), mRNA [NM_005993]	chr17	80900000	80861354			circRNA	circBase
CUST_82806_PI438085371	4.46352	4.32573	4.38433	3.84081	4.56417	4.81623	4.96306	4.86081	5.11676	4.61879	0.678576	-0.559418	down	0.0057762	0.327158	no	TTCTCTTCCCGGATAAGAAGCAGAGGACCTTCCAGCCACCCGCGACAGGAGCATGGGGTC	FALSE	hsa_circ_0085842	NM_001166237	GSDMD			chr8	145000000	144643593			circRNA	circBase
CUST_12031_PI438085371	4.72822	4.95161	4.93223	5.02952	4.84404	5.63178	5.38287	5.22423	5.65043	5.02363	0.714268	-0.485463	down	0.0058809	0.32987	no	TATTTGTACACCAGGGGCTTATCCCGCCTGTCCCGCCATTCTCGCTAGTTCGATCGGTAG	FALSE	hsa_circ_0011978	NM_004559	YBX1	Y box binding protein 1	ref|Homo sapiens Y box binding protein 1 (YBX1), mRNA [NM_004559]	chr1	43100000	43159194			circRNA	circBase
CUST_12188_PI438085371	7.88908	7.7931	8.06109	8.08991	7.98093	8.74893	8.19089	8.44021	8.56963	8.16736	0.726693	-0.460583	down	0.0059222	0.33059	no	AGCGGCATTGCATTGGGGCTTTCCAGCTCTCACAGAACCTTCAGCATCCCCAGCTGCCGG	FALSE	hsa_circ_0012139	NM_024066	ERI3	ERI1 exoribonuclease family member 3	ref|Homo sapiens ERI1 exoribonuclease family member 3 (ERI3), transcript variant 1, mRNA [NM_024066]	chr1	44700000	44818597			circRNA	circBase
CUST_13339_PI438085371	6.5197	6.20703	6.55048	6.73972	6.55783	6.79645	7.08013	7.32542	7.45544	7.35213	0.62116	-0.686964	down	0.0015646	0.279734	yes	CATTCTCATGCTTAGGCTTGATTTCCGACTCTTTTCACATGTTTTTCGATAGCACTGCCA	FALSE	hsa_circ_0013339	NM_133496	SLC30A7	solute carrier family 30 (zinc transporter), member 7	ref|Homo sapiens solute carrier family 30 (zinc transporter), member 7 (SLC30A7), transcript variant 1, mRNA [NM_133496]	chr1	101000000	101379362			circRNA	circBase
CUST_57911_PI438085371	2.64144	3.7234	3.26531	3.28624	3.52178	4.03171	3.73486	3.93958	4.50345	3.67261	0.620366	-0.688808	down	0.0186226	0.452482	yes	AACTGCATGCTCACATCCACTCGGGTGTTTCCTTGTGAACGCTACCTGCGGCGTCATCTG	FALSE	hsa_circ_0059885	NM_032819	ZNF341			chr20	32400000	32371670			circRNA	circBase
CUST_14889_PI438085371	6.3989	6.15144	6.47534	6.23522	6.26327	6.46082	6.73126	7.01234	7.08278	6.62821	0.717846	-0.478253	down	0.0063765	0.333814	no	ATGACTCTCGGCTCATCACACACTCCTTCTGGGCTCTGGTCATGTTGGCCTTCGAAACCT	FALSE	hsa_circ_0014976	NM_001014443	USP21	ubiquitin specific peptidase 21	ref|Homo sapiens ubiquitin specific peptidase 21 (USP21), transcript variant 3, mRNA [NM_001014443]	chr1	161000000	161134933			circRNA	circBase
CUST_86199_PI438085371	4.15314	3.87655	4.12141	4.4302	3.67554	4.3335	2.0282	2.40477	3.12908	2.68273	2.19727	1.13571	up	0.026284	0.503603	yes	AGAAGCACTGGAAGCCATGCAGGTCATCTCCGCGGTGTCGAGGCTCTCCCTGCACAGCAT	FALSE	hsa_circ_0089387	NM_001134398	VAV2			chr9	137000000	136726554			circRNA	circBase
CUST_71686_PI438085371	4.78676	4.24166	4.83504	3.95516	4.63532	5.07879	5.28985	5.11638	5.37194	5.05837	0.618877	-0.692276	down	0.005024	0.326321	yes	GAAAAGTCAGGATGACTTGAAAGTAGGGCATCCTTCACCCATCTGAAGGGAGGAAATAGT	FALSE	hsa_circ_0074194	NM_199189	MATR3	matrin 3	ref|Homo sapiens matrin 3 (MATR3), transcript variant 1, mRNA [NM_199189]	chr5	139000000	138655190			circRNA	circBase
CUST_86057_PI438085371	4.85084	4.99344	4.98698	5.06205	4.79471	4.49172	4.47725	4.82588	4.17366	4.59543	1.3424	0.424817	up	0.0064756	0.333814	no	TACTCTGAAGGTGCCTGTCAAAGGTCGAGGCCTTTCCTCCCGTATTCCTCCTCGATTTGC	FALSE	hsa_circ_0089236	NM_013318	PRRC2B	proline-rich coiled-coil 2B	ref|Homo sapiens proline-rich coiled-coil 2B (PRRC2B), mRNA [NM_013318]	chr9	134000000	134360177			circRNA	circBase
CUST_37263_PI438085371	3.45222	3.58911	3.7785	3.96122	4.80214	3.40962	3.11783	2.19521	2.60884	2.76002	2.14107	1.09833	up	0.0084377	0.362852	yes	AACCAGTGCCTCTCCCAAGGGGAATTTCAGAGTGCCTGCCCCGGTTGACATGCATGATCA	FALSE	hsa_circ_0038337	NM_020314	C16orf62	chromosome 16 open reading frame 62	ref|Homo sapiens chromosome 16 open reading frame 62 (C16orf62), transcript variant 1, mRNA [NM_020314]	chr16	19600000	19663412			circRNA	circBase
CUST_87350_PI438085371	3.44485	3.82419	3.74566	3.00576	4.29279	3.40098	2.94044	2.77014	2.78566	1.1046	2.08824	1.06228	up	0.044164	0.589412	yes	GAGGGCTCAGGCAGAAGCATCCACCAGCCACACTTGAGGCCATAATCCGTGAAGCGGAAA	FALSE	hsa_circ_0090610	NM_001146702	KDM5C	lysine (K)-specific demethylase 5C	ref|Homo sapiens lysine (K)-specific demethylase 5C (KDM5C), transcript variant 2, mRNA [NM_001146702]	chrX	53200000	53225236			circRNA	circBase
CUST_88502_PI438085371	4.06052	3.7326	4.06833	4.00891	3.87324	4.08905	4.73382	4.27687	4.48994	4.43231	0.729168	-0.455676	down	0.0066826	0.335895	no	TTTGCTTCCATTGGGGCCTGTCTCTGGCCATTGAGGGCCCGTCCAAAGCAGAAATCAGCT	FALSE	hsa_circ_0091836	NM_001110556	FLNA	filamin A, alpha	ref|Homo sapiens filamin A, alpha (FLNA), transcript variant 2, mRNA [NM_001110556]	chrX	154000000	153582095			circRNA	circBase
CUST_32962_PI438085371	5.79194	5.46245	5.47457	5.31432	5.30137	5.36844	4.89544	4.87483	4.84296	4.60755	1.46519	0.551083	up	0.0067846	0.338794	no	GGCCCCCTACGGGGCGCTCAGGACACGAGGGTTTGCCCGGGACCACCAGCAGGCACTCAG	FALSE	hsa_circ_0033741	NR_002224	ADAM6	ADAM metallopeptidase domain 6 (pseudogene)	ref|Homo sapiens ADAM metallopeptidase domain 6 (pseudogene) (ADAM6), non-coding RNA [NR_002224]	chr14	106000000	106627205			circRNA	circBase
CUST_47502_PI438085371	5.02123	4.65112	4.84434	4.68748	4.81192	5.42833	4.93807	5.10321	5.45737	5.22287	0.743935	-0.426752	down	0.0067993	0.338794	no	ATGGCTGTGCTGACGGTGCTTGCCTTCCCAAGCTCTGGCTTCACTGACTTGGCAGAGATT	FALSE	hsa_circ_0048988	NM_001166111	PNPLA6			chr19	7625899	7625996			circRNA	circBase
CUST_43965_PI438085371	4.22621	4.64493	5.24041	4.38374	4.76098	5.60952	5.10896	5.20222	5.63113	5.19518	0.616364	-0.698145	down	0.0098808	0.385115	yes	AAGGCCGGGGGCTGCTCCCGGCAGATCGGCTTCTCCTTTGTACGACCCAAGCTCTGTGCC	FALSE	hsa_circ_0045328	NR_024386	PLEKHM1P			chr17	62800000	62793527			circRNA	circBase
CUST_9443_PI438085371	4.46013	3.90278	4.43099	4.29515	4.48954	4.02384	3.60126	3.21763	3.05242	2.52922	2.04322	1.03085	up	0.0056207	0.326321	yes	ATCCTTTCAATAAACAAGACTTGTAGAAAATAAGGCAGCGTCCCTCCGGTCATGGCCTTC	FALSE	hsa_circ_0009321	NM_001198994	NADK	NAD kinase		chr1	1682670	1686915			circRNA	circBase
CUST_9435_PI438085371	4.82857	3.93751	3.39681	3.33299	4.18864	3.47562	2.78456	3.1243	2.18168	3.06696	2.0143	1.01028	up	0.020315	0.465242	yes	TGGTGCCAAGGTGGGTGATTTTGGGCTGGCGCGGGAGTACGGATCCCCTCTGAAGGCCTA	FALSE	hsa_circ_0009312	NM_024011	CDK11A	cyclin-dependent kinase 11A	ref|Homo sapiens cyclin-dependent kinase 11A (CDK11A), transcript variant 1, mRNA [NM_024011]	chr1	1635477	1635585			circRNA	circBase
CUST_57148_PI438085371	3.96444	4.27886	4.11377	4.35321	4.36033	4.52989	4.63532	4.46981	4.49893	4.43928	0.811958	-0.300522	down	0.0070762	0.342607	no	CATATGAAAGGGCACCACCAAAATCAACACTTTCAACTGGTCCAAGGTCCGTAAACTAAG	FALSE	hsa_circ_0059084	NM_014808	FARP2	FERM, RhoGEF and pleckstrin domain protein 2	ref|Homo sapiens FERM, RhoGEF and pleckstrin domain protein 2 (FARP2), transcript variant 1, mRNA [NM_014808]	chr2	242000000	242374445			circRNA	circBase
CUST_61744_PI438085371	7.87902	7.32394	8.03294	8.00543	7.89859	8.41672	8.23685	8.39599	8.48034	8.16333	0.701902	-0.510659	down	0.0071358	0.343792	no	AAAGGGGGTTCTCTCTCAAGCTCACTTACCAGGAAGTCCTCAGCTTCAAGCCCCCAGAGC	FALSE	hsa_circ_0063906	NM_002751	MAPK11	mitogen-activated protein kinase 11	ref|Homo sapiens mitogen-activated protein kinase 11 (MAPK11), transcript variant 1, mRNA [NM_002751]	chr22	50700000	50703456			circRNA	circBase
CUST_23888_PI438085371	4.43751	4.20847	4.33654	3.61504	4.66249	5.08557	4.45476	5.01666	4.91864	5.28571	0.615463	-0.700256	down	0.0139606	0.415778	yes	AGAAGCTGCTATGGGGCTGGGTGACCGATGGCTTCAGTTCCCTGAAAGACTACTGGAGCA	FALSE	hsa_circ_0024356	NM_000040	APOC3	apolipoprotein C-III	ref|Homo sapiens apolipoprotein C-III (APOC3), mRNA [NM_000040]	chr11	117000000	116703787			circRNA	circBase
CUST_28859_PI438085371	3.45405	3.19899	3.56331	2.67177	3.3936	3.4012	3.74232	3.75294	4.48264	4.40411	0.615445	-0.700298	down	0.028117	0.513677	yes	CCGCGCCTGCGACCTCGCCGGCGGCTGAGAATCCGCGTTGTTCCGTGTTGGGGGCGGCAT	FALSE	hsa_circ_0029477	NM_024078	NOC4L	nucleolar complex associated 4 homolog (S. cerevisiae)	ref|Homo sapiens nucleolar complex associated 4 homolog (S. cerevisiae) (NOC4L), mRNA [NM_024078]	chr12	133000000	132633440			circRNA	circBase
CUST_56252_PI438085371	3.83933	3.69304	3.7384	3.78979	3.48915	3.57827	3.32775	3.30381	3.5252	3.27375	1.23815	0.308187	up	0.0075199	0.34821	no	GATCCCGTCGCTGAGAAGTGTTTTGATCATGCTGCTGGGACTTCCTATGTGGTCGGAGAA	FALSE	hsa_circ_0058150	NM_212482	FN1	fibronectin 1		chr2	216000000	216295575			circRNA	circBase
CUST_22987_PI438085371	3.58926	3.75644	3.78838	4.19764	3.89183	4.55821	4.03476	4.08073	5.16655	4.88958	0.615037	-0.701255	down	0.020444	0.466717	yes	TTTGCAGCAGCAACATCATTGATGTGTCTGCTGCAGACTCACAGGGCATGGAGCAGCATG	FALSE	hsa_circ_0023425	NM_017907	LAMTOR1	late endosomal/lysosomal adaptor, MAPK and MTOR activator 1	ref|Homo sapiens late endosomal/lysosomal adaptor, MAPK and MTOR activator 1 (LAMTOR1), mRNA [NM_017907]	chr11	71800000	71809904			circRNA	circBase
CUST_40268_PI438085371	3.69728	3.188	3.71199	2.3863	4.22621	2.54485	2.39401	2.89542	2.87496	1.60591	1.97099	0.978924	up	0.0362	0.558934	yes	AGACAAGAATCCCGAGACGAGAATTGGGGTGCCAGACATCAAGGCCCGTCATGGAAGTGC	FALSE	hsa_circ_0041469	NM_032294	CAMKK1	calcium/calmodulin-dependent protein kinase kinase 1, alpha	ref|Homo sapiens calcium/calmodulin-dependent protein kinase kinase 1, alpha (CAMKK1), transcript variant 1, mRNA [NM_032294]	chr17	3773094	3783728			circRNA	circBase
CUST_80294_PI438085371	2.65329	2.65067	2.98144	2.89682	3.82065	3.73058	4.13219	3.22899	3.88811	3.54066	0.614067	-0.703533	down	0.028718	0.519335	yes	TATTAAATTCTAATGACTTAAAGAGGAGGGCGTGGCTTCTGGCGTTTGGCGGGTCTTTGT	FALSE	hsa_circ_0083250	NM_001242480	LOC389831	uncharacterized LOC389831	ref|Homo sapiens uncharacterized LOC389831 (LOC389831), mRNA [NM_001242480]	chr7_gl000195_random	83300	86719			circRNA	circBase
CUST_78896_PI438085371	4.76283	4.88087	4.68968	5.50849	4.27251	4.58391	3.66202	4.06882	3.52796	3.45755	1.94912	0.962825	up	0.0104586	0.387971	yes	TTTTTTTCCAGCCGGAGCCTCAACAGAAAGCTCCTTTAGTTCCTCCTCCTCCACCGCCAC	FALSE	hsa_circ_0081825	NM_182691	SRPK2	SRSF protein kinase 2	ref|Homo sapiens SRSF protein kinase 2 (SRPK2), transcript variant 2, mRNA [NM_182691]	chr7	105000000	104844232			circRNA	circBase
CUST_68977_PI438085371	3.86599	3.22824	3.81007	3.44335	3.19571	4.30617	4.12759	4.19101	4.37278	4.07599	0.613001	-0.706037	down	0.00163715	0.279734	yes	ATGATTGAACCTGATCAGTATAGCTTGGGGTCTCTCAGCCAGGGTAGTACAAATGCAACA	FALSE	hsa_circ_0071359	NM_014247	RAPGEF2	Rap guanine nucleotide exchange factor (GEF) 2	ref|Homo sapiens Rap guanine nucleotide exchange factor (GEF) 2 (RAPGEF2), mRNA [NM_014247]	chr4	160000000	160274062			circRNA	circBase
CUST_8497_PI438085371	6.79928	6.42981	6.77218	6.22382	6.72664	6.81304	7.14208	7.31733	7.51207	7.03081	0.672349	-0.572718	down	0.0083153	0.362514	no	AAGGAAACTCCAGGCTCACTTCATGGACTCACTTTGCGTGCTTGTTAAATGTGCTGTGTT	FALSE	hsa_circ_0008289	NM_012454	TIAM2	T-cell lymphoma invasion and metastasis 2	ref|Homo sapiens T-cell lymphoma invasion and metastasis 2 (TIAM2), transcript variant 1, mRNA [NM_012454]	chr6	155000000	155451551			circRNA	circBase
CUST_53542_PI438085371	2.70209	2.86708	3.00541	3.54341	3.45804	4.15491	3.40063	3.55663	4.49515	3.50868	0.61217	-0.707995	down	0.030425	0.526222	yes	ATCCAGAGAGACCTGGGCTTCCGGGTGACTGCTTCCTACTGCTCGTGCTGCTGCTCTACG	FALSE	hsa_circ_0055350	NM_181575	AUP1	ancient ubiquitous protein 1	ref|Homo sapiens ancient ubiquitous protein 1 (AUP1), transcript variant 2, mRNA [NM_181575]	chr2	74800000	74756626			circRNA	circBase
CUST_56811_PI438085371	3.35583	3.28442	3.79411	4.42417	3.80179	3.63217	2.49466	3.30252	2.47592	2.06266	1.91651	0.938478	up	0.029445	0.523838	yes	TTATGGCAGTAGAAGTCATCCGGACCCTCCCATCCCTGGAGTCTCTGCAGAGGTTATTTG	FALSE	hsa_circ_0058741	NM_001017915	INPP5D	inositol polyphosphate-5-phosphatase, 145kDa	ref|Homo sapiens inositol polyphosphate-5-phosphatase, 145kDa (INPP5D), transcript variant 1, mRNA [NM_001017915]	chr2	234000000	234091145			circRNA	circBase
CUST_58820_PI438085371	5.43425	5.26664	5.51829	5.83156	5.77734	6.08205	5.82252	5.91703	6.32845	6.02953	0.721814	-0.4703	down	0.0087033	0.370161	no	TTGGGCCTCCAAGATTGCAGGGGCTCTCATTGCTGACTTCTTGTCTGGCCTGGTACACTG	FALSE	hsa_circ_0060826	NM_199203	TMEM189-UBE2V1			chr20	48700000	48747484			circRNA	circBase
CUST_48858_PI438085371	4.50749	4.74921	4.95834	5.34852	4.49189	5.69511	5.31648	5.2843	5.68264	5.62049	0.611866	-0.708712	down	0.0047787	0.326321	yes	GCCGCCATCTCTGGGCCTCATCAGTGGCATCTCCATCATCGTGGGCACCATCATTGGCTC	FALSE	hsa_circ_0050412	NM_001243036	SLC7A9			chr19	33400000	33355682			circRNA	circBase
CUST_15442_PI438085371	4.07444	3.75017	3.50783	4.03787	3.86143	4.13023	4.09532	4.58968	4.69346	4.45036	0.685172	-0.545461	down	0.0088182	0.37232	no	GGCAGTACACGGTAGCATCTCCGCCCCCACTTACTGATACTCCTGACACTACAGCAAATG	FALSE	hsa_circ_0015555	NR_033302	DHX9			chr1	183000000	182853948			circRNA	circBase
CUST_46910_PI438085371	4.23426	4.13302	4.16291	3.53974	4.06882	3.60753	3.71859	3.30859	3.30531	3.60544	1.43262	0.518658	up	0.0089157	0.372419	no	TCACCCCAGGGTGTGGGCCAGGTCGTGCTCCAGGTTGCTGCTGCCACCAACTGCAAACAT	FALSE	hsa_circ_0048378	NM_032482	DOT1L	DOT1-like histone H3K79 methyltransferase	ref|Homo sapiens DOT1-like histone H3K79 methyltransferase (DOT1L), mRNA [NM_032482]	chr19	2193687	2210854			circRNA	circBase
CUST_73339_PI438085371	6.36146	6.20493	6.43564	6.14326	6.45192	6.26498	5.87394	6.01147	5.92965	5.8907	1.25292	0.325294	up	0.0089605	0.372419	no	TGACAAGCCTGTAGCCCATGTTGTAGTTCCCCAGGGACCTCTCTCTAATCAGCCCTCTGG	FALSE	hsa_circ_0075933	None	None			chr6	31500000	31544591			circRNA	circBase
CUST_6103_PI438085371	2.9786	3.88947	3.4867	3.56603	3.97625	3.79046	4.53518	4.32573	4.44873	4.35421	0.610705	-0.711453	down	0.0118579	0.39692	yes	CAGCTTTCCCACTCTCTTCTGCTTATTACTTTCCAGAACTTTTTGAAGCTCCTAGGGGGA	FALSE	hsa_circ_0005754	NM_001103184	FMN1			chr15	33100000	33076875			circRNA	circBase
CUST_64911_PI438085371	6.43192	5.91366	6.49671	6.42384	6.41344	7.10492	6.72504	7.16568	7.0507	7.21391	0.608725	-0.716136	down	0.00079971	0.254238	yes	TGTGCTTCGACATCATCGAGGGGCTCTGGTCTACTCTCTGGTGGTCATCCTTCCCAAGAC	FALSE	hsa_circ_0067159	NM_016372	TPRA1	transmembrane protein, adipocyte asscociated 1		chr3	127000000	127294652			circRNA	circBase
CUST_59550_PI438085371	3.96525	3.44905	3.99854	3.45136	3.48003	3.42995	4.44011	4.59475	4.84982	4.61396	0.608414	-0.716876	down	0.033099	0.544352	yes	GAAGCTACTTAGGGGCATACATTACTAAGAGGGACAGATGATTATTTCGTTGCCTGAGAG	FALSE	hsa_circ_0061593	NR_040086	SETD4			chr21	37400000	37420694			circRNA	circBase
CUST_71549_PI438085371	5.24742	5.40331	5.46757	5.23456	5.49635	5.62434	5.71094	5.63657	5.60872	5.45144	0.848768	-0.236558	down	0.0091987	0.376078	no	AATAAACCTCAAAACCTGCCTTCATGGGCCTCTTCAGTGGCTGGATAAAGTCCTTACTCA	FALSE	hsa_circ_0074057	NM_001001419	SMAD5	SMAD family member 5	ref|Homo sapiens SMAD family member 5 (SMAD5), transcript variant 2, mRNA [NM_001001419]	chr5	136000000	135518422			circRNA	circBase
CUST_20199_PI438085371	4.79619	4.8047	4.97908	4.69298	5.1704	4.84296	4.24649	4.3379	4.3847	4.16714	1.4072	0.492829	up	0.0093191	0.379663	no	TTCTGTGATGCTCTTTATGAAAGGAAACAAACAGGTCCCTCCTTGTGGTCCATTTCTGGG	FALSE	hsa_circ_0020500	NM_001199868	GLRX3	glutaredoxin 3		chr10	132000000	131967754			circRNA	circBase
CUST_59857_PI438085371	6.14096	6.06654	6.40468	6.76298	6.59763	7.14208	6.70525	6.94452	6.95624	6.79732	0.700023	-0.514525	down	0.0095014	0.382468	no	ACCAAGGGCTTCACCACCGCAGTCAAGTGCCTCCGGGGGACAGTTTCTCCTGTACTGCGA	FALSE	hsa_circ_0061914	NM_020132	AGPAT3	1-acylglycerol-3-phosphate O-acyltransferase 3	ref|Homo sapiens 1-acylglycerol-3-phosphate O-acyltransferase 3 (AGPAT3), transcript variant 1, mRNA [NM_020132]	chr21	45400000	45390687			circRNA	circBase
CUST_31587_PI438085371	3.50037	3.32348	3.01873	2.25054	2.6541	3.1572	3.94818	3.40637	4.04572	3.79776	0.606423	-0.721603	down	0.033739	0.547148	yes	ACAAGCACACCAACTACACCATGGAGGGACTGACCACAGCCCATGAGCAGTTCAAGGCCA	FALSE	hsa_circ_0032316	NM_001130004	ACTN1			chr14	69300000	69349772			circRNA	circBase
CUST_2568_PI438085371	3.9254	3.43403	3.97711	4.07297	4.01573	3.21605	3.52789	3.18053	3.39276	3.64973	1.40606	0.491658	up	0.0098351	0.385115	no	AAAGTGGCAGTTTAATGTCTGCGGCACAATGCCTGTCTGTGGGACCATCCTGGGAAAACC	FALSE	hsa_circ_0002016	NM_000876	IGF2R	insulin-like growth factor 2 receptor	ref|Homo sapiens insulin-like growth factor 2 receptor (IGF2R), mRNA [NM_000876]	chr6	160000000	160484662			circRNA	circBase
CUST_49735_PI438085371	5.83985	5.52836	5.70158	5.97698	5.85581	6.49646	6.67521	6.35423	6.52023	6.47006	0.605953	-0.722722	down	5.5705e-05	0.114214	yes	ATAAAGATGAGTTGGTTCTCGACTCCCCCTTTGGCTTGAGTTTTGTACGGTTTCATAGCC	FALSE	hsa_circ_0051341	NM_006297	XRCC1	X-ray repair complementing defective repair in Chinese hamster cells 1	ref|Homo sapiens X-ray repair complementing defective repair in Chinese hamster cells 1 (XRCC1), mRNA [NM_006297]	chr19	44000000	44057835			circRNA	circBase
CUST_80325_PI438085371	3.99015	3.94908	3.86099	3.5762	3.4337	4.06703	4.62621	4.63592	4.88318	4.21215	0.605889	-0.722874	down	0.0045846	0.326321	yes	GGGTTCTCTCTTATGATTGGCGTAAATGTATGCAGCCCAAAGATTTTAATTTTAAAACAC	FALSE	hsa_circ_0083282	NM_024596	MCPH1	microcephalin 1	ref|Homo sapiens microcephalin 1 (MCPH1), transcript variant 1, mRNA [NM_024596]	chr8	6293568	6338397			circRNA	circBase
CUST_81399_PI438085371	4.59017	4.5335	5.04727	4.50576	4.91756	5.15561	5.31147	5.20537	5.96059	5.62229	0.601979	-0.732214	down	0.0044562	0.326321	yes	TGGGCTTCTGCATAATATATTACCGTCTCAGTTCCTGAGGTGTATACTCCAGTTCTGGAG	FALSE	hsa_circ_0084391	NM_006904	PRKDC	protein kinase, DNA-activated, catalytic polypeptide	ref|Homo sapiens protein kinase, DNA-activated, catalytic polypeptide (PRKDC), transcript variant 1, mRNA [NM_006904]	chr8	48800000	48848460			circRNA	circBase
CUST_48201_PI438085371	4.46245	4.41449	3.96708	4.92336	4.06442	3.88367	3.9914	3.48676	2.7942	2.98661	1.91564	0.937829	up	0.0122573	0.40106	yes	TTGAAAATAAAATGTGAAAGCACTCAAGGTCACCGTCCTCTCTCCCAGTCCATTGTCGAG	FALSE	hsa_circ_0049716	NM_001145028	PALM3	paralemmin 3	ref|Homo sapiens paralemmin 3 (PALM3), mRNA [NM_001145028]	chr19	14200000	14166237			circRNA	circBase
CUST_3230_PI438085371	4.8117	4.4159	3.96034	4.24281	3.98271	3.78401	3.73352	3.97625	2.38773	2.90549	1.89907	0.92529	up	0.026958	0.505219	yes	GTGTGCGAAGATGCGAGTGTCTCTCTGGCTTATGTGGTTTCCCCGTGTGTGAGGTGGGAT	FALSE	hsa_circ_0002729	NM_016441	CRIM1	cysteine rich transmembrane BMP regulator 1 (chordin-like)	ref|Homo sapiens cysteine rich transmembrane BMP regulator 1 (chordin-like) (CRIM1), mRNA [NM_016441]	chr2	36700000	36706837			circRNA	circBase
CUST_49014_PI438085371	3.62086	3.55045	3.33303	3.31096	2.70714	4.20799	3.75429	4.48683	4.08675	3.6609	0.600875	-0.734864	down	0.010378	0.387456	yes	GATCCTCTTCATCCTGGGCATCCTCATCGTGCTGAACTACCAGTCCCTGCAGATCGGAGG	FALSE	hsa_circ_0050584	NM_005031	FXYD1			chr19	35600000	35632110			circRNA	circBase
CUST_66278_PI438085371	4.04949	3.98271	4.3953	4.10125	4.09532	4.63613	4.57564	4.50589	4.95427	4.22992	0.729229	-0.455557	down	0.0102047	0.387456	no	GGCACACAGGGATAATCCGACTGTGGTAGTTGAAGACCTCAGGCTTTGCACAGTGAAACA	FALSE	hsa_circ_0068571	NM_012287	ACAP2	ArfGAP with coiled-coil, ankyrin repeat and PH domains 2	ref|Homo sapiens ArfGAP with coiled-coil, ankyrin repeat and PH domains 2 (ACAP2), mRNA [NM_012287]	chr3	195000000	195028052			circRNA	circBase
CUST_9128_PI438085371	6.02555	5.76823	6.13496	6.3291	6.12096	6.62665	6.64774	6.63619	6.76373	6.12031	0.715407	-0.483163	down	0.010298	0.387456	no	CTGCTGATCGGGCCTGCTCCGTTTGGTTCCAGTTGGGTCAAACACTATTGCATGTATCGA	FALSE	hsa_circ_0008975	NM_024605	ARHGAP10	Rho GTPase activating protein 10	ref|Homo sapiens Rho GTPase activating protein 10 (ARHGAP10), mRNA [NM_024605]	chr4	149000000	148803083			circRNA	circBase
CUST_86520_PI438085371	3.61739	3.03544	3.88618	2.83511	3.58831	3.94866	4.3296	3.7973	4.88735	3.67883	0.600459	-0.735862	down	0.036881	0.563454	yes	TGAAGCTGCTGCTGTCCAAGGGCTCTGACATCAACATCCGAGACAACATGGACGGGGAGT	FALSE	hsa_circ_0089725	NM_024757	EHMT1	euchromatic histone-lysine N-methyltransferase 1	ref|Homo sapiens euchromatic histone-lysine N-methyltransferase 1 (EHMT1), transcript variant 1, mRNA [NM_024757]	chr9	141000000	140695436			circRNA	circBase
CUST_68228_PI438085371	4.69608	4.53779	5.35937	4.35853	5.01382	5.14424	5.26906	5.64848	5.72515	5.88922	0.597863	-0.742113	down	0.0113771	0.395904	yes	CACATGTAATACAAGGTCTTGACTCACTTTGTGCTCCATTCCTATATCTAAACTTCAATA	FALSE	hsa_circ_0070597	NM_001163435	TBCK			chr4	107000000	107152936			circRNA	circBase
CUST_58549_PI438085371	3.4208	3.50709	4.08452	4.29822	3.03836	3.89105	2.5422	2.8387	2.2042	2.25153	1.89771	0.92426	up	0.042825	0.585072	yes	CCAGAGAATGGACAACGAGACATTAGAGGTGCACCCACCCCCGACCACTACATATCAGGA	FALSE	hsa_circ_0060546	NM_015937	PIGT	phosphatidylinositol glycan anchor biosynthesis, class T	ref|Homo sapiens phosphatidylinositol glycan anchor biosynthesis, class T (PIGT), transcript variant 1, mRNA [NM_015937]	chr20	44000000	44049333			circRNA	circBase
CUST_25936_PI438085371	2.74474	3.31867	3.40162	2.58577	3.45509	2.96806	4.27347	3.75442	4.20432	4.01753	0.597752	-0.742381	down	0.037418	0.566324	yes	TAAAACCTCAGCTAGCTCTGCCAATGTCATTCAGCAAATGTTTGCGGAATGAATGGGGTG	FALSE	hsa_circ_0026475	NM_002273	KRT8	keratin 8, type II	ref|Homo sapiens keratin 8, type II (KRT8), transcript variant 2, mRNA [NM_002273]	chr12	53300000	53320253			circRNA	circBase
CUST_50752_PI438085371	7.48306	7.19774	7.58546	7.27611	7.48419	7.84862	7.96594	8.23427	8.45049	8.25362	0.596554	-0.745275	down	0.00043735	0.241813	yes	ACCAAGGGAGCTCGACCCACTTTTGTAATCCAGCCACAGAATACAGAGGTGCTGGTTGGG	FALSE	hsa_circ_0052446	NM_012293	PXDN	peroxidasin	ref|Homo sapiens peroxidasin (PXDN), mRNA [NM_012293]	chr2	1668729	1670258			circRNA	circBase
CUST_13338_PI438085371	6.89762	6.1283	6.72754	6.92896	6.8012	7.22794	7.30715	7.5104	7.56439	7.60077	0.596501	-0.745404	down	0.00188434	0.279734	yes	CATGGCTCTGCTTAGGCTTGATTTCCGACTCTTTTCACATGTTTTTCGATAGCACTGCCA	FALSE	hsa_circ_0013338	NM_133496	SLC30A7	solute carrier family 30 (zinc transporter), member 7	ref|Homo sapiens solute carrier family 30 (zinc transporter), member 7 (SLC30A7), transcript variant 1, mRNA [NM_133496]	chr1	101000000	101377794			circRNA	circBase
CUST_16999_PI438085371	4.81341	4.38868	4.58037	4.41913	4.14402	4.67612	5.03654	5.037	5.2843	4.822	0.706093	-0.50207	down	0.0107788	0.393562	no	CCACTTCAAAGTACCTTTGTGCATCGACTCCTCCAATTTTGCTGTGATTGAAGCTGGGTT	FALSE	hsa_circ_0017159	NM_000254	MTR	5-methyltetrahydrofolate-homocysteine methyltransferase	ref|Homo sapiens 5-methyltetrahydrofolate-homocysteine methyltransferase (MTR), transcript variant 1, mRNA [NM_000254]	chr1	237000000	237038146			circRNA	circBase
CUST_39808_PI438085371	7.02665	6.78091	6.92986	6.97854	6.79732	7.45419	7.04637	7.18246	7.14094	7.10631	0.821654	-0.283397	down	0.010879	0.395785	no	TTTTCTTCTTCTCCTTGATGGGCCTGCTGTCGTCACATCTGACCTCAAATGATCCTCCTC	FALSE	hsa_circ_0040994	NM_000135	FANCA	Fanconi anemia, complementation group A	ref|Homo sapiens Fanconi anemia, complementation group A (FANCA), transcript variant 1, mRNA [NM_000135]	chr16	89800000	89815175			circRNA	circBase
CUST_55984_PI438085371	4.98232	4.94616	5.2312	4.29125	4.60081	4.0853	3.9641	4.12987	4.00791	3.28136	1.88772	0.916642	up	0.0036792	0.326321	yes	ATTTGTGGCCAGAGTCCAAGAAAATAGCGGCACTCCCCCTATCGCACACTGGAGCCAGTG	FALSE	hsa_circ_0057878	NM_005759	ABI2	abl-interactor 2	ref|Homo sapiens abl-interactor 2 (ABI2), transcript variant 3, mRNA [NM_005759]	chr2	204000000	204276094			circRNA	circBase
CUST_75959_PI438085371	5.61248	5.27511	5.5698	5.55209	5.50351	5.25826	5.33212	5.11943	5.35493	5.03441	1.21653	0.282771	up	0.0109969	0.395785	no	TTGACTTTCTGTGTGGCTGGAGCCTGTCCGAACGCTTTGGGCTGTTAGGGAGCTGGTGAT	FALSE	hsa_circ_0078625	NM_020133	AGPAT4	1-acylglycerol-3-phosphate O-acyltransferase 4	ref|Homo sapiens 1-acylglycerol-3-phosphate O-acyltransferase 4 (AGPAT4), mRNA [NM_020133]	chr6	162000000	161587449			circRNA	circBase
CUST_641_PI438085371	5.6579	5.38041	5.95977	5.92591	5.82349	6.16258	6.1946	6.28117	6.35259	6.24728	0.708015	-0.498149	down	0.0110177	0.395785	no	AGTTCCTCCGATGGTGGTTTCGATTTATCCGATGCCCTTCCTGGTGAGTATCAACATCAT	FALSE	hsa_circ_0089809	None	None			chrX	2632462	2638465			circRNA	circBase
CUST_58301_PI438085371	6.22382	5.75019	5.86289	5.6047	5.95842	6.44649	6.10792	6.2449	6.2821	6.24556	0.765574	-0.385386	down	0.0111777	0.395904	no	ATTATATTTCACCTGGGACATGCTGACATTTGTCCGACTCCATAACCAGAAGACTGGCCA	FALSE	hsa_circ_0060286	NM_002951	RPN2	ribophorin II	ref|Homo sapiens ribophorin II (RPN2), transcript variant 1, mRNA [NM_002951]	chr20	35900000	35862498			circRNA	circBase
CUST_9273_PI438085371	2.45802	2.95077	3.54796	2.88564	2.7729	3.49237	3.7163	3.5829	4.05856	3.49708	0.596095	-0.746386	down	0.006857	0.338794	yes	AGGTTCAGCCCTCCAAGAGAGCCTCCTTTTCACCTGACCAGAAGAGGCTGGGGTGAGTTT	FALSE	hsa_circ_0009131	NM_018023	YEATS2	YEATS domain containing 2	ref|Homo sapiens YEATS domain containing 2 (YEATS2), mRNA [NM_018023]	chr3	183000000	183480067			circRNA	circBase
CUST_67117_PI438085371	5.3471	5.56209	5.40439	5.71472	5.68711	5.38544	5.22878	5.14982	5.00956	4.7044	1.36365	0.447478	up	0.0112644	0.395904	no	ACTTCCAGACTCTCAGACTGTGTGGAAAGATTGGTGCTCTCCTCTGTCTCAGACTATTTT	FALSE	hsa_circ_0069448	NM_015990	KLHL5	kelch-like family member 5	ref|Homo sapiens kelch-like family member 5 (KLHL5), transcript variant 1, mRNA [NM_015990]	chr4	39100000	39114852			circRNA	circBase
CUST_77743_PI438085371	4.95499	4.69128	4.70339	4.48994	4.8294	5.10686	5.09204	5.1777	4.95499	4.88224	0.80722	-0.308966	down	0.0113427	0.395904	no	ATCAAGTTCACAGTCACCAGGCCTTTCCAAGGACTCATCCCAAAGCCTGCGGAAGCCCTG	FALSE	hsa_circ_0080593	NM_016328	GTF2IRD1	GTF2I repeat domain containing 1		chr7	73900000	73973985			circRNA	circBase
CUST_28108_PI438085371	3.25667	2.66307	3.73118	2.73706	3.15814	3.93958	3.73295	3.87696	3.78664	3.97877	0.593057	-0.753756	down	0.0192576	0.454009	yes	AAACAAGATGGTCATGGAATATCAGCCTGGAGGGGACTTGCTGTCACTTTTGAATAGATA	FALSE	hsa_circ_0028708	NM_001206999	CIT	citron rho-interacting serine/threonine kinase	ref|Homo sapiens citron rho-interacting serine/threonine kinase (CIT), transcript variant 1, mRNA [NM_001206999]	chr12	120000000	120272032			circRNA	circBase
CUST_82933_PI438085371	2.56826	2.08575	3.40294	2.61663	3.12966	3.62315	3.3933	3.46809	3.55804	3.5331	0.592758	-0.754486	down	0.032043	0.540825	yes	AAGACTGTTGCTCTGCAGCGCTTCAGCGAGGGTGCCCTGGAGTACCTAGCCAACCTGGAC	FALSE	hsa_circ_0085982	NM_032450	MROH1	maestro heat-like repeat family member 1	ref|Homo sapiens maestro heat-like repeat family member 1 (MROH1), transcript variant 1, mRNA [NM_032450]	chr8	145000000	145294266			circRNA	circBase
CUST_43175_PI438085371	6.88077	7.02801	6.66806	6.97404	6.91494	6.49925	6.81304	6.69139	6.44788	6.44885	1.24236	0.313084	up	0.0114418	0.395904	no	TGGTCCTGTTGGTCCCACCGGCCCCGCTGGTCCTCCTGGCTTCCCTGGTGCTGTTGGTGC	FALSE	hsa_circ_0044520	NM_000088	COL1A1	collagen, type I, alpha 1	ref|Homo sapiens collagen, type I, alpha 1 (COL1A1), mRNA [NM_000088]	chr17	48300000	48273337			circRNA	circBase
CUST_1642_PI438085371	5.12048	4.88612	5.27321	4.89878	5.29595	5.70333	5.41231	5.19924	5.58811	5.63534	0.751186	-0.412758	down	0.0114953	0.396059	no	TTGCTCAGCGTCAGGGTGCTGCTGAGGCTCAGGTGGGGGCACTTCTCCCTCTAACACTCT	FALSE	hsa_circ_0001042	None	None			chr2	89200000	89156999			circRNA	circBase
CUST_33515_PI438085371	5.39045	5.28269	5.4199	5.01327	5.44117	4.76531	5.18049	4.88704	5.04066	4.62488	1.32852	0.40982	up	0.0116153	0.396651	no	TCGCTGTTGGCCTACCAGTGTCCTCCTCACCCTTGACAACAACGTGGTGAATGGTTCCAG	FALSE	hsa_circ_0034449	NM_003246	THBS1	thrombospondin 1	ref|Homo sapiens thrombospondin 1 (THBS1), mRNA [NM_003246]	chr15	39900000	39877764			circRNA	circBase
CUST_62872_PI438085371	7.95639	7.72746	7.78288	7.74595	7.90626	7.86916	8.27909	8.40125	8.32689	8.02866	0.780668	-0.35722	down	0.0116595	0.396651	no	ATCATCTATGGGCCTTCTCACCTTCTGAAGAATGGCTTCTGTTTGGCAGAGATTGGGTTT	FALSE	hsa_circ_0065070	NM_015340	LARS2	leucyl-tRNA synthetase 2, mitochondrial	ref|Homo sapiens leucyl-tRNA synthetase 2, mitochondrial (LARS2), mRNA [NM_015340]	chr3	45400000	45590328			circRNA	circBase
CUST_21833_PI438085371	3.5916	3.0829	4.08383	3.61285	3.6482	3.19	2.01168	2.60458	3.23085	2.42248	1.8816	0.91196	up	0.0118976	0.39692	yes	ATGGTTCCCATAAATAAGGGGCATGAGCCCTTCCTCACGACAGACCGTCAATGTGCCCGC	FALSE	hsa_circ_0022227	NM_016582	SLC15A3	solute carrier family 15 (oligopeptide transporter), member 3	ref|Homo sapiens solute carrier family 15 (oligopeptide transporter), member 3 (SLC15A3), transcript variant 1, mRNA [NM_016582]	chr11	60700000	60711308			circRNA	circBase
CUST_50945_PI438085371	3.62657	3.51824	3.80937	3.58281	4.94382	2.98622	2.76152	2.78133	3.62086	2.87477	1.85475	0.891221	up	0.020739	0.469397	yes	TGGCCACCAGAAGCTGGAGAGGGAGAGAGGATGGGAGGCGAGGAGGCAGCCTGAGGGAAG	FALSE	hsa_circ_0052665	NM_145693	LPIN1	lipin 1	ref|Homo sapiens lipin 1 (LPIN1), transcript variant 1, mRNA [NM_145693]	chr2	11900000	11935613			circRNA	circBase
CUST_75727_PI438085371	5.73648	5.54172	6.02668	5.76331	5.91189	6.45533	6.44392	6.48534	6.82352	6.56922	0.590721	-0.75945	down	0.00011626	0.163637	yes	AATCCAGCAGGCTCACTTCATGGACTCACTTTGCGTGCTTGTTAAATGTGCTGTGTTGCT	FALSE	hsa_circ_0078385	NM_012454	TIAM2	T-cell lymphoma invasion and metastasis 2	ref|Homo sapiens T-cell lymphoma invasion and metastasis 2 (TIAM2), transcript variant 1, mRNA [NM_012454]	chr6	155000000	155574187			circRNA	circBase
CUST_84153_PI438085371	3.11325	3.39789	3.0086	2.09026	3.06317	3.73173	3.5264	3.80507	3.76984	3.64676	0.589955	-0.761324	down	0.028499	0.518243	yes	TGAATATGATCAAGTTCTCGTGGAGTCAGACAATGAGAATGGTCGATGTAGGGGGCCAAA	FALSE	hsa_circ_0087263	NM_002072	GNAQ	guanine nucleotide binding protein (G protein), q polypeptide	ref|Homo sapiens guanine nucleotide binding protein (G protein), q polypeptide (GNAQ), mRNA [NM_002072]	chr9	80400000	80409508			circRNA	circBase
CUST_44962_PI438085371	3.75809	3.47822	3.62508	3.81551	3.81742	3.42052	2.32927	2.99505	3.03764	2.28379	1.84755	0.885611	up	0.0181229	0.448714	yes	ATGACATCGTCCATTCGTTTGTGAGCCTGACTGCCATCCAGGGAATGGGTACTGCCGCTC	FALSE	hsa_circ_0046369	NM_004104	FASN	fatty acid synthase	ref|Homo sapiens fatty acid synthase (FASN), mRNA [NM_004104]	chr17	80000000	80050895			circRNA	circBase
CUST_63309_PI438085371	3.70759	3.15845	3.6176	3.70054	3.76811	4.42312	3.95922	3.75602	4.25111	4.15553	0.698077	-0.518541	down	0.0119042	0.39692	no	ACATGACCAGCTTAGCTTCTGTCCTAAAGGTGGGGACGACTCTTCTGGAGGAAGCAGCGC	FALSE	hsa_circ_0065508	NM_006321	ARIH2	ariadne RBR E3 ubiquitin protein ligase 2	ref|Homo sapiens ariadne RBR E3 ubiquitin protein ligase 2 (ARIH2), mRNA [NM_006321]	chr3	49000000	48965246			circRNA	circBase
CUST_82958_PI438085371	2.70567	3.29215	3.1481	2.40767	2.91623	3.74789	3.08861	3.38785	3.82591	4.24263	0.588611	-0.764614	down	0.0162239	0.439912	yes	ATTAAAGCTCTGCCACTCAACCGGTCGGGTGGCAGCAGAGTGTCGCTCGACATGGGGGAG	FALSE	hsa_circ_0086010	NM_016458	HGH1	HGH1 homolog (S. cerevisiae)	ref|Homo sapiens HGH1 homolog (S. cerevisiae) (HGH1), mRNA [NM_016458]	chr8	145000000	145440828			circRNA	circBase
CUST_6733_PI438085371	4.08163	3.40369	3.3936	4.2812	3.80916	4.15221	4.31847	4.75573	4.80347	4.77341	0.58772	-0.7668	down	0.0089809	0.372419	yes	AACTCTACAGTGACAGGGGATCATCGTCTTGCTCTTCTTTTATCTCAGTTTGTGGGTAGC	FALSE	hsa_circ_0006430	NM_016320	NUP98	nucleoporin 98kDa	ref|Homo sapiens nucleoporin 98kDa (NUP98), transcript variant 1, mRNA [NM_016320]	chr11	3712576	3716836			circRNA	circBase
CUST_23185_PI438085371	4.29921	4.39966	4.01401	4.7818	3.89703	4.59758	3.41016	3.40884	2.87217	2.69632	1.84207	0.881327	up	0.043023	0.585072	yes	ATGAATTCAACTGTGGGAGCGCCTCTGGTTCCTGCTCCTCACCTTCACCTTTGGCCTCAC	FALSE	hsa_circ_0023625	NM_030792	GDPD5	glycerophosphodiester phosphodiesterase domain containing 5	ref|Homo sapiens glycerophosphodiester phosphodiesterase domain containing 5 (GDPD5), mRNA [NM_030792]	chr11	75200000	75173934			circRNA	circBase
CUST_63638_PI438085371	5.48397	5.54789	5.80318	5.7715	5.54281	6.20837	5.71582	6.23824	6.38607	5.86993	0.730109	-0.453817	down	0.012261	0.40106	no	CAACTCACAGGCTACCTGGGCTACTCCAGCGGCTTCTCTCTTAGCTGCATGGTGTTCTTC	FALSE	hsa_circ_0065840	NM_006841	SLC38A3	solute carrier family 38, member 3	ref|Homo sapiens solute carrier family 38, member 3 (SLC38A3), mRNA [NM_006841]	chr3	50300000	50255272			circRNA	circBase
CUST_83677_PI438085371	4.49172	4.82477	4.48194	5.306	3.67414	3.61135	3.55777	4.03853	3.61251	3.58365	1.83395	0.874955	up	0.0144641	0.420298	yes	TGGGGCTCTGACCCTCCAGCCCGCCCTGTTGTCTCCTGCCAAGCAGCCGACTATGAGAAC	FALSE	hsa_circ_0086770	NM_004512	IL11RA			chr9	34700000	34660597			circRNA	circBase
CUST_742_PI438085371	6.19086	5.72987	6.26429	6.18304	6.11149	6.50875	6.73972	6.99214	7.24656	6.83248	0.587224	-0.768018	down	0.00114187	0.254238	yes	TAGTTGTAAGCTTAGGCTTGATTTCCGACTCTTTTCACATGTTTTTCGATAGCACTGCCA	FALSE	hsa_circ_0000098	NM_001144884	SLC30A7	solute carrier family 30 (zinc transporter), member 7		chr1	101000000	101387397			circRNA	circBase
CUST_62062_PI438085371	3.85003	3.69278	3.99872	4.58794	4.21255	3.49379	3.34958	3.82129	3.42296	3.43625	1.47798	0.563629	up	0.0125976	0.403983	no	AAATCAGAAAGAAAGGAAAAATAGATTGGTGTCTCCGCTGTGCCTGGCTCCGTATTTCCG	FALSE	hsa_circ_0064242	NM_033084	FANCD2	Fanconi anemia, complementation group D2	ref|Homo sapiens Fanconi anemia, complementation group D2 (FANCD2), transcript variant 1, mRNA [NM_033084]	chr3	10100000	10114665			circRNA	circBase
CUST_32989_PI438085371	4.31769	4.82342	3.86815	3.26276	4.62272	3.50541	3.85086	3.65077	2.54282	3.0326	1.81813	0.862455	up	0.046236	0.594771	yes	CTGGACCCGACAAAGCCCCTCACCCAGACTCGGCGGAAGGCAGCCAGTGCAGGCCTGGGG	FALSE	hsa_circ_0033773	None	None			chr14	106000000	106332522			circRNA	circBase
CUST_6116_PI438085371	3.59641	3.82649	3.9146	3.69706	3.98511	3.02712	3.37402	3.5212	3.67486	3.36638	1.32981	0.411216	up	0.0126642	0.403983	no	TTCAGGGGAACCGCCTCACCGTTCTGCCCCCAGAACTAGCATGAACAGGCTGAACACTTT	FALSE	hsa_circ_0005767	NM_012425	RSU1	Ras suppressor protein 1	ref|Homo sapiens Ras suppressor protein 1 (RSU1), transcript variant 1, mRNA [NM_012425]	chr10	16800000	16796988			circRNA	circBase
CUST_79832_PI438085371	5.28269	4.92242	4.89315	4.61088	5.08915	4.97023	5.34006	5.91237	5.97457	6.44923	0.586566	-0.769634	down	0.025801	0.499176	yes	TAACTATAGGGTGTTTGGCAATCAACTCATTCCTCCCAATGCACAAGTGAAGAAGGCCAC	FALSE	hsa_circ_0082775	NM_018238	AGK	acylglycerol kinase	ref|Homo sapiens acylglycerol kinase (AGK), mRNA [NM_018238]	chr7	141000000	141349133			circRNA	circBase
CUST_44883_PI438085371	6.17748	6.14493	6.45533	5.83824	6.4117	6.0081	5.7128	5.8141	5.71788	5.37795	1.39413	0.479369	up	0.0128977	0.404872	no	TGGAACTGCTTCTTTGGCTACAAGGTCTACCCGACCCTGCGCTACGAGTACGCCTTCATG	FALSE	hsa_circ_0046289	NM_178493	NOTUM	notum pectinacetylesterase homolog (Drosophila)	ref|Homo sapiens notum pectinacetylesterase homolog (Drosophila) (NOTUM), mRNA [NM_178493]	chr17	79900000	79915784			circRNA	circBase
CUST_84851_PI438085371	6.85783	6.43564	6.58594	6.56217	6.66692	6.72424	6.93476	7.06094	7.10757	6.85087	0.804422	-0.313975	down	0.0129018	0.404872	no	TGGAACTAAGTCAGGGCCTTTCTACTTACAAGGAACTTTGTTCTCTGGCAAGTGATCTTA	FALSE	hsa_circ_0087985	NM_001080398	KIAA0368	KIAA0368	ref|Homo sapiens KIAA0368 (KIAA0368), mRNA [NM_001080398]	chr9	114000000	114152381			circRNA	circBase
CUST_21225_PI438085371	5.25192	5.03386	5.25546	5.22957	5.60619	5.98222	5.48426	5.50326	5.68847	5.94133	0.734835	-0.444508	down	0.0131013	0.407435	no	TTTCAATGGTAGCAGCCATTTTAATTCATATTTGAGTGGGCGGTGGCGATTGGTGTTGGC	FALSE	hsa_circ_0021591	NM_001033506	CSTF3	cleavage stimulation factor, 3' pre-RNA, subunit 3, 77kDa		chr11	33200000	33183037			circRNA	circBase
CUST_81254_PI438085371	6.44152	5.85964	6.35317	6.13731	6.11784	6.53081	6.41979	6.6976	7.21136	6.73972	0.688745	-0.537958	down	0.0131385	0.407435	no	TTCCAAAAGTGGGGCATTTCCGGGTCCGGGCCGAGCGGGCGCACGCGCGGGAGCGGGACT	FALSE	hsa_circ_0084243	NM_006904	PRKDC	protein kinase, DNA-activated, catalytic polypeptide	ref|Homo sapiens protein kinase, DNA-activated, catalytic polypeptide (PRKDC), transcript variant 1, mRNA [NM_006904]	chr8	48700000	48872743			circRNA	circBase
CUST_1709_PI438085371	3.24953	3.16091	3.4492	3.28113	2.79432	3.63233	3.46664	3.57037	3.64689	4.13707	0.705325	-0.503641	down	0.0132428	0.408942	no	CAGTTTTACGACCATCATCAAAGAGGGGATGCTGACCAAACAGAACAATTCATTCCAGCG	FALSE	hsa_circ_0001112	NM_152879	DGKD	diacylglycerol kinase, delta 130kDa	ref|Homo sapiens diacylglycerol kinase, delta 130kDa (DGKD), transcript variant 2, mRNA [NM_152879]	chr2	234000000	234299129			circRNA	circBase
CUST_83584_PI438085371	2.2655	3.51051	3.14634	3.25555	2.96225	4.15571	3.37101	3.71099	4.22297	3.53518	0.585955	-0.771139	down	0.021081	0.46962	yes	TTGCAGTTTCTGGTGGACTTGGGCCTGGAGTTAGGCATTTCCGCCCACGTGGGAAGCTAT	FALSE	hsa_circ_0086675	NM_022917	NOL6	nucleolar protein 6 (RNA-associated)	ref|Homo sapiens nucleolar protein 6 (RNA-associated) (NOL6), transcript variant alpha, mRNA [NM_022917]	chr9	33500000	33473941			circRNA	circBase
CUST_9118_PI438085371	4.04306	3.39471	3.67294	4.27552	3.77025	3.73449	2.96537	3.0927	2.91389	2.2019	1.80204	0.849628	up	0.0182849	0.449801	yes	GATAGAAGAGACAAGGCTTAGAAACTAAACATATAAGGTCCTGCCCCATCTCCTGGAAGA	FALSE	hsa_circ_0008963	None	None			chr10	110000000	110157018			circRNA	circBase
CUST_5287_PI438085371	2.31537	3.37582	2.92297	2.51594	2.36576	2.78173	3.53743	3.58148	3.80444	3.64689	0.585921	-0.771223	down	0.0205	0.466717	yes	ACATCACTAGGGTTTTACAGACAGCCCTCATTACAGTGATCACTTGAATGACAGTCGATT	FALSE	hsa_circ_0004889	NM_207037	TCF12			chr15	57400000	57387361			circRNA	circBase
CUST_78774_PI438085371	3.91089	3.95149	4.30421	4.73922	4.8016	4.85188	4.96276	4.87603	5.62886	5.25081	0.585367	-0.772586	down	0.0119647	0.39692	yes	GCGCTTCCGGGATCACCATTAACAAGGACACCAAGGTACCCAATGCCTGTTTATTCACCA	FALSE	hsa_circ_0081692	NM_001097615	POLR2J3			chr7	102000000	102210371			circRNA	circBase
CUST_87590_PI438085371	3.15942	2.90643	3.256	3.02803	3.02063	3.07561	4.11179	3.69288	3.52925	3.83326	0.671539	-0.574457	down	0.013665	0.411965	no	ACGGGACCTGTTGATGTAGAACATTCTCATGTTCGATTTCTGGGAAACCTGGTATTGAAC	FALSE	hsa_circ_0090857	NM_016656	RRAGB	Ras-related GTP binding B	ref|Homo sapiens Ras-related GTP binding B (RRAGB), transcript variant RAGBl, mRNA [NM_016656]	chrX	55800000	55758019			circRNA	circBase
CUST_23944_PI438085371	3.00796	3.73142	3.84682	3.97216	3.28368	4.45616	4.50631	4.58935	4.23095	3.93006	0.58473	-0.774158	down	0.0073977	0.34821	yes	TTTTTTGCAAGCCTTGGGTTCCTCATTAGCCCCAGTTCATGTTCCTCTTGGGGGCCTGGC	FALSE	hsa_circ_0024413	NM_014956	CEP164	centrosomal protein 164kDa	ref|Homo sapiens centrosomal protein 164kDa (CEP164), transcript variant 1, mRNA [NM_014956]	chr11	117000000	117283982			circRNA	circBase
CUST_85501_PI438085371	3.89858	3.32686	3.28192	3.19	3.06604	4.00779	3.82821	3.7506	3.65854	4.13452	0.695802	-0.523252	down	0.0141827	0.417958	no	CCTGGGTCTGATCTGGCTTGTCCGCGCGATTTCCGGCCTCTCGGCTTTCGGCTCGGAGGA	FALSE	hsa_circ_0088655	NM_000976	RPL12	ribosomal protein L12	ref|Homo sapiens ribosomal protein L12 (RPL12), mRNA [NM_000976]	chr9	130000000	130213711			circRNA	circBase
CUST_18730_PI438085371	3.44611	3.17361	3.70267	2.2611	4.04334	3.77501	4.12371	4.00313	4.2485	4.35146	0.584389	-0.774998	down	0.040999	0.580818	yes	TCATGTGGGAGAGTCCTTGTATGCCATAGTATTGTGCAAAGGCTTTTCTTATATGGGGGC	FALSE	hsa_circ_0018976	NM_025125	TMEM254	transmembrane protein 254	ref|Homo sapiens transmembrane protein 254 (TMEM254), transcript variant 1, mRNA [NM_025125]	chr10	81800000	81841960			circRNA	circBase
CUST_24755_PI438085371	7.1953	6.64549	7.13815	7.39733	7.15798	7.79736	7.30853	7.55014	7.60077	7.55776	0.728974	-0.45606	down	0.0144373	0.420298	no	CTACTTACAGATGGGGGCTGTGACGACTATGCAGAGGGCCGAGTTTGCAAAGTTCGCTTT	FALSE	hsa_circ_0025253	NM_019858	GPR162	G protein-coupled receptor 162	ref|Homo sapiens G protein-coupled receptor 162 (GPR162), transcript variant A-2, mRNA [NM_019858]	chr12	6935360	6935518			circRNA	circBase
CUST_80091_PI438085371	3.37544	3.44193	4.11138	3.9947	3.88702	3.89226	1.98248	2.68642	2.78944	3.2917	1.78217	0.833635	up	0.045342	0.591237	yes	AGAAAGTCTTGACACAGATAGTCTTCTTATTGCTGGCACTTGTTGGGCTCATCACCGTTG	FALSE	hsa_circ_0083040	NM_170606	KMT2C	lysine (K)-specific methyltransferase 2C	ref|Homo sapiens lysine (K)-specific methyltransferase 2C (KMT2C), mRNA [NM_170606]	chr7	152000000	152007160			circRNA	circBase
CUST_84446_PI438085371	5.55841	5.56132	5.88746	5.91407	5.52934	5.99015	5.95616	6.24148	6.18123	5.84204	0.783446	-0.352095	down	0.0146793	0.421393	no	TTATGGATGGGGCCTGCTCTCTTTTTTGAGTGCCCCACTCATTGGTGCCCTGTCTGATGT	FALSE	hsa_circ_0087575	NM_032558	HIATL1	hippocampus abundant transcript-like 1	ref|Homo sapiens hippocampus abundant transcript-like 1 (HIATL1), mRNA [NM_032558]	chr9	97200000	97203381			circRNA	circBase
CUST_87614_PI438085371	4.75732	3.93622	3.82323	4.10409	5.44899	3.9114	3.46841	3.7968	3.37231	3.38369	1.77454	0.827445	up	0.034404	0.548715	yes	AGAAGAAGGAGAGTGAGGCTGTGGAGTGGCAGCAGAAGCGACAGGGGCGGCTCTTTCCTG	FALSE	hsa_circ_0090882	NM_002444	MSN	moesin	ref|Homo sapiens moesin (MSN), mRNA [NM_002444]	chrX	64900000	64958479			circRNA	circBase
CUST_51082_PI438085371	3.47777	3.50579	3.70125	3.18376	3.81049	3.22748	4.33738	4.90195	4.88108	4.21703	0.583509	-0.777172	down	0.042856	0.585072	yes	GATGACTATAGATGGGCTTCTTTCTCAAGGTTATTCTGATTTTATAAATAGGATGCACAA	FALSE	hsa_circ_0052804	NM_004939	DDX1	DEAD (Asp-Glu-Ala-Asp) box helicase 1	ref|Homo sapiens DEAD (Asp-Glu-Ala-Asp) box helicase 1 (DDX1), mRNA [NM_004939]	chr2	15800000	15771225			circRNA	circBase
CUST_76170_PI438085371	4.51474	4.07721	4.77467	4.02105	4.74572	4.83915	5.16667	5.34981	5.73974	4.93394	0.582696	-0.779185	down	0.0089773	0.372419	yes	CCTGCATCGGGCTTTCTCGGTATCAGCAGTTTAAAGATTTTCAACGACGAATTCTTGTGG	FALSE	hsa_circ_0078869	None	None			chr6_dbb_hap3	2784409	2784554			circRNA	circBase
CUST_77735_PI438085371	3.02493	3.4415	3.36872	2.70484	2.94576	3.43868	3.80955	4.23916	3.99192	3.90762	0.582272	-0.780235	down	0.003336	0.325498	yes	AAGTTCACAGTCACCAGGCCTTTCCAAGGACTCATCCCAAAGCCTGGCGACCATGGCCTT	FALSE	hsa_circ_0080585	NM_001199207	GTF2IRD1	GTF2I repeat domain containing 1	ref|Homo sapiens GTF2I repeat domain containing 1 (GTF2IRD1), transcript variant 3, mRNA [NM_001199207]	chr7	73900000	73973985			circRNA	circBase
CUST_86382_PI438085371	5.19108	5.30321	5.61765	5.72928	4.7519	5.86828	5.91932	5.90605	6.12065	5.65452	0.671222	-0.575139	down	0.015545	0.434923	no	ACTACGGCATCAGACCTCCAGGTTCCTCCTACTTCCGCTATGCTGAGTCTTCCATGAAGA	FALSE	hsa_circ_0089578	NM_001173988	C9orf86			chr9	140000000	139730297			circRNA	circBase
CUST_35850_PI438085371	2.44898	3.00342	3.07634	2.11131	3.50397	2.89142	3.68915	3.68096	3.77134	4.0261	0.581161	-0.782991	down	0.035903	0.55784	yes	TAATGTTAGAGGTTTTAAAGTGATTAAACGTGCAGACTATGCAAACCAGGGCCGAGGGGG	FALSE	hsa_circ_0036878	NM_002569	FURIN	furin (paired basic amino acid cleaving enzyme)	ref|Homo sapiens furin (paired basic amino acid cleaving enzyme) (FURIN), transcript variant 1, mRNA [NM_002569]	chr15	91400000	91426687			circRNA	circBase
CUST_30653_PI438085371	3.07348	3.1103	2.43668	1.98412	2.69601	3.24885	3.65651	3.48075	3.25737	3.57742	0.58073	-0.78406	down	0.0083986	0.362514	yes	TTCAAGGGGATCAGAGGTCCCTGGAGTTTCTGCTTCCTCCAGAGCCAGGAGGAGGAGGGG	FALSE	hsa_circ_0031343	NM_006084	IRF9	interferon regulatory factor 9	ref|Homo sapiens interferon regulatory factor 9 (IRF9), mRNA [NM_006084]	chr14	24600000	24633343			circRNA	circBase
CUST_36285_PI438085371	4.74028	4.39635	4.88735	5.95495	4.79734	5.78452	5.71132	5.82447	6.0034	5.38849	0.579472	-0.787188	down	0.023501	0.485017	yes	GACAGTGAACTTCCAGGGCTCATCTGTTCTCTCCTTATCTGAGCTGCCCAAGGCCCCTCT	FALSE	hsa_circ_0037328	NM_020825	CRAMP1L	Crm, cramped-like (Drosophila)	ref|Homo sapiens Crm, cramped-like (Drosophila) (CRAMP1L), mRNA [NM_020825]	chr16	1717962	1725700			circRNA	circBase
CUST_1191_PI438085371	5.52648	5.77211	5.9941	6.09255	6.05689	6.2233	6.1159	6.17683	6.3428	6.33552	0.784341	-0.350447	down	0.0159644	0.439912	no	TTGGGTCTCCTTTTCCAGCACAGGTGCCTTCTCCCTCGGCAGGAGGGTGCGATGGTCTCA	FALSE	hsa_circ_0000574	None	None			chr14	105000000	105131167			circRNA	circBase
CUST_83478_PI438085371	3.85675	3.57345	2.77793	4.05896	3.82175	3.27142	3.15915	2.56488	2.13454	2.83015	1.77244	0.825737	up	0.026475	0.503606	yes	GGAAAAAAAGGTTGTTTGCATTCGCTCCACTTGGAATGCTCTCTCTCCAAAGCTGAGTTG	FALSE	hsa_circ_0086556	NM_017794	FOCAD	focadhesin	ref|Homo sapiens focadhesin (FOCAD), mRNA [NM_017794]	chr9	20900000	20953064			circRNA	circBase
CUST_50704_PI438085371	8.97084	8.60929	8.89074	8.66017	8.70288	8.98942	8.98424	9.16039	9.49862	9.02069	0.777069	-0.363886	down	0.0161214	0.439912	no	CTACCGACTCCACCTTCTCCCTGAAATGTGAGCGTGTACTGCTGGCCCTATTCTGTCACG	FALSE	hsa_circ_0052395	NM_005762	TRIM28	tripartite motif containing 28	ref|Homo sapiens tripartite motif containing 28 (TRIM28), mRNA [NM_005762]	chr19	59100000	59061402			circRNA	circBase
CUST_62993_PI438085371	3.32985	3.08626	3.15416	3.43346	3.14844	3.67527	4.04467	3.97435	4.19775	4.20379	0.578852	-0.788733	down	0.000140933	0.163637	yes	CATTCAGCAGGATTGTGGCTGCACGGCTCAACGGTTCCCTTGATTTCTTCTCCTTGGAGA	FALSE	hsa_circ_0065192	NM_012235	SCAP	SREBF chaperone	ref|Homo sapiens SREBF chaperone (SCAP), mRNA [NM_012235]	chr3	47500000	47456670			circRNA	circBase
CUST_11333_PI438085371	2.06506	3.08034	3.66183	2.56573	3.2529	3.2708	3.88846	3.70116	3.87324	3.86944	0.576164	-0.79545	down	0.02984	0.524303	yes	AGCAACTGTGGGACTTTTTGACTACAATTCTCAACAACAGGCGCGCTCGCCTAGCGGGCG	FALSE	hsa_circ_0011255	NM_001020658	PUM1	pumilio RNA-binding family member 1	ref|Homo sapiens pumilio RNA-binding family member 1 (PUM1), transcript variant 1, mRNA [NM_001020658]	chr1	31500000	31538763			circRNA	circBase
CUST_30564_PI438085371	5.63321	5.80636	6.16513	5.8187	6.28531	6.22124	6.30925	6.49338	6.90517	6.36022	0.699255	-0.51611	down	0.0166567	0.442845	no	TATTATATCTTAGTGCTTCTCCGCTGCCTCACTTTGCTGCAGAGGCTTCTTCAAGAACAC	FALSE	hsa_circ_0031254	NM_001166269	HAUS4			chr14	23400000	23416940			circRNA	circBase
CUST_51458_PI438085371	7.01574	6.76373	7.01476	6.57819	6.86455	7.17986	7.10901	7.30474	7.35213	6.9459	0.795022	-0.330934	down	0.0167175	0.442845	no	GGTTTGCCAGACTCCACGGGTATTCAATACAGGGGGTGCCCCTCGGATCCTTGCTTTGGA	FALSE	hsa_circ_0053185	NM_004341	CAD	carbamoyl-phosphate synthetase 2, aspartate transcarbamylase, and dihydroorotase	ref|Homo sapiens carbamoyl-phosphate synthetase 2, aspartate transcarbamylase, and dihydroorotase (CAD), mRNA [NM_004341]	chr2	27400000	27463229			circRNA	circBase
CUST_32611_PI438085371	9.21573	8.9609	9.22617	9.12221	9.22084	9.39057	9.53508	9.56046	10.1137	9.34718	0.737016	-0.440231	down	0.0168811	0.445469	no	CATGCCTGCTTCCGACTCTTCCTCACCATGGAGATCAACCCCAAGGGAGCCCACCTACGA	FALSE	hsa_circ_0033369	NM_001376	DYNC1H1	dynein, cytoplasmic 1, heavy chain 1	ref|Homo sapiens dynein, cytoplasmic 1, heavy chain 1 (DYNC1H1), mRNA [NM_001376]	chr14	103000000	102508844			circRNA	circBase
CUST_69382_PI438085371	5.306	5.4944	5.98717	5.94824	6.03371	6.40313	6.14546	6.37827	6.44325	5.98717	0.698556	-0.517553	down	0.0169448	0.445529	no	ATGGCCGTGTTCAACATGAACGTCCGTCCTGGGCATCTCCTTTGGGGCTGCGTTTCTCTT	FALSE	hsa_circ_0071788	NM_020546	ADCY2	adenylate cyclase 2 (brain)	ref|Homo sapiens adenylate cyclase 2 (brain) (ADCY2), mRNA [NM_020546]	chr5	7743780	7757699			circRNA	circBase
CUST_11051_PI438085371	6.83768	5.9974	6.51551	6.47243	6.67319	6.72574	6.8778	7.05567	7.12909	7.31906	0.696295	-0.522229	down	0.0171376	0.447157	no	CAGAGCACAGGGGAGCTTCTTTCGACTCTTCTACCCCTGCCAAAAGGCAGAGGAGACCAT	FALSE	hsa_circ_0010965	NM_000437	PAFAH2	platelet-activating factor acetylhydrolase 2, 40kDa	ref|Homo sapiens platelet-activating factor acetylhydrolase 2, 40kDa (PAFAH2), mRNA [NM_000437]	chr1	26300000	26316092			circRNA	circBase
CUST_17728_PI438085371	3.52536	4.26928	4.34823	4.54129	4.05443	3.30873	3.15268	3.07385	3.68141	3.50182	1.74596	0.804022	up	0.0046227	0.326321	yes	CCAGCTGCTCCCAACAAAAGCTGTTCTAATGGAGCTCTGGTGTGTGCCTCCTCCAACAGC	FALSE	hsa_circ_0017919	None	None			chr10	19900000	19896829			circRNA	circBase
CUST_66701_PI438085371	3.82649	2.81606	3.95303	3.67294	4.04949	4.47154	4.09779	4.68923	4.65628	4.38849	0.575519	-0.797065	down	0.0117565	0.39692	yes	GCGGGCTCGCTTCAAGGTTTCTATTACAACTGGTTGGTATTCTTTTAGAAGACATTGTTA	FALSE	hsa_circ_0069017	NM_002111	HTT	huntingtin	ref|Homo sapiens huntingtin (HTT), mRNA [NM_002111]	chr4	3190677	3209084			circRNA	circBase
CUST_54852_PI438085371	5.16667	5.1845	5.524	5.26435	5.06598	5.25169	4.79734	4.60535	4.82306	4.71855	1.32125	0.401904	up	0.0173387	0.448714	no	TTTCAACAATTTCTTGGAATGTGGTGTATCAGATGAAAGGTGCTTCCTCCCCGTACGGAG	FALSE	hsa_circ_0056716	NM_001177665	RIF1	replication timing regulatory factor 1		chr2	152000000	152299843			circRNA	circBase
CUST_58948_PI438085371	5.50759	5.53806	5.07182	5.46061	4.92102	5.46373	5.94912	6.06413	5.60507	6.07174	0.692105	-0.530937	down	0.0175154	0.448714	no	CTCTTCTCTCTGTGGGGCTGCCTTCCAGGAGGATGATGTCATCATGCTCAATGGCACCAA	FALSE	hsa_circ_0060959	NM_016407	RTFDC1	replication termination factor 2 domain containing 1	ref|Homo sapiens replication termination factor 2 domain containing 1 (RTFDC1), transcript variant 2, mRNA [NM_016407]	chr20	55100000	55093942			circRNA	circBase
CUST_35407_PI438085371	4.35105	4.39089	5.08623	4.48169	4.33942	4.88459	5.18322	5.54095	5.55943	5.50351	0.572566	-0.804485	down	0.0031438	0.320199	yes	TCAGAAAAGGGCCTCATTGCTACGATTTCAGAGTACCCTGGTAATAGCTGAGCATGCAAA	FALSE	hsa_circ_0036406	NM_000126	ETFA	electron-transfer-flavoprotein, alpha polypeptide	ref|Homo sapiens electron-transfer-flavoprotein, alpha polypeptide (ETFA), transcript variant 1, mRNA [NM_000126]	chr15	76600000	76588078			circRNA	circBase
CUST_19289_PI438085371	3.71086	4.08091	3.86708	4.68644	3.8873	4.88178	4.66766	4.70481	5.11943	4.8819	0.572522	-0.804597	down	0.0027206	0.309405	yes	TGGGCTTCTGCACCTGCCCCCCTTGGTCGGCAGATTTGTGCCCTTTGCAGCAGTGGCAGC	FALSE	hsa_circ_0019561	NM_030971	SFXN3	sideroflexin 3	ref|Homo sapiens sideroflexin 3 (SFXN3), mRNA [NM_030971]	chr10	103000000	102798449			circRNA	circBase
CUST_70298_PI438085371	3.48556	3.81131	3.48869	3.12082	3.33918	3.70088	4.27044	3.65874	4.19064	5.46773	0.570947	-0.808571	down	0.047543	0.602405	yes	TTTAAAATTAGTTGGAATGAAATACAGAAACCTAATCCTGAAACCTGGGGGATCTCTGGA	FALSE	hsa_circ_0072720	NM_020726	NLN	neurolysin (metallopeptidase M3 family)	ref|Homo sapiens neurolysin (metallopeptidase M3 family) (NLN), mRNA [NM_020726]	chr5	65100000	65125111			circRNA	circBase
CUST_11140_PI438085371	4.31481	4.61635	4.92936	4.38054	4.69075	4.74165	4.93186	4.96154	5.24923	5.2384	0.738068	-0.438174	down	0.0177808	0.448714	no	CCGACCAGAGTTCCTGCCTCACGCTGGGGACCGCATCTTGATCACGGGGGCAGCCGACTC	FALSE	hsa_circ_0011055	NM_015023	WDTC1	WD and tetratricopeptide repeats 1	ref|Homo sapiens WD and tetratricopeptide repeats 1 (WDTC1), transcript variant 2, mRNA [NM_015023]	chr1	27600000	27631684			circRNA	circBase
CUST_60942_PI438085371	5.87745	5.68264	5.92365	5.34419	5.77293	6.35849	5.76762	6.12399	6.41079	6.6831	0.683672	-0.548625	down	0.0179428	0.448714	no	TGAGCATCACAATAAAGAGAACCATGTGCTACGACTCATGGCAGAGAAATTGCAGCTGCA	FALSE	hsa_circ_0063075	NM_002473	MYH9	myosin, heavy chain 9, non-muscle	ref|Homo sapiens myosin, heavy chain 9, non-muscle (MYH9), mRNA [NM_002473]	chr22	36700000	36697103			circRNA	circBase
CUST_61862_PI438085371	5.23607	5.43207	5.04042	5.23141	4.77834	4.69155	4.87805	4.8964	4.60246	4.23916	1.39681	0.482136	up	0.0179762	0.448714	no	AAACGCTTAACCCAGTTGATGCCTTCCCTCCCAATGGTTATGGCTTATACAACATAGTGG	FALSE	hsa_circ_0064033	NM_182760	SUMF1	sulfatase modifying factor 1	ref|Homo sapiens sulfatase modifying factor 1 (SUMF1), transcript variant 1, mRNA [NM_182760]	chr3	4452548	4452662			circRNA	circBase
CUST_12032_PI438085371	6.73042	6.35119	6.37765	6.99603	6.46082	7.17291	7.05977	7.05429	7.19899	6.69285	0.730756	-0.452538	down	0.0181178	0.448714	no	TAATAAAGGTCTTAAATAATGGGCTTATCCCGCCTGTCCCGCCATTCTCGCTAGTTCGAT	FALSE	hsa_circ_0011979	NM_004559	YBX1	Y box binding protein 1	ref|Homo sapiens Y box binding protein 1 (YBX1), mRNA [NM_004559]	chr1	43100000	43168020			circRNA	circBase
CUST_82042_PI438085371	7.63556	7.41612	7.60598	7.22046	7.68197	7.53095	7.94256	8.01834	8.28505	7.98093	0.737365	-0.439549	down	0.0181184	0.448714	no	TTTAGAGCAGCTTCCGACTTCGACTCCTTACCTTAAAAGATGCTGGAGTCATATGTAACT	FALSE	hsa_circ_0085050	NM_017890	VPS13B	vacuolar protein sorting 13 homolog B (yeast)	ref|Homo sapiens vacuolar protein sorting 13 homolog B (yeast) (VPS13B), transcript variant 5, mRNA [NM_017890]	chr8	100000000	100866484			circRNA	circBase
CUST_9475_PI438085371	4.10785	4.24823	3.78027	3.00472	3.96576	3.09971	3.25522	2.31993	3.38028	3.06786	1.7372	0.796766	up	0.023759	0.485017	yes	GGACACACAGAGGGGCCCGCCGCGCCCATCCCGATGGCTGGAGGCGTCTGAGGGGCGGAC	FALSE	hsa_circ_0009354	NM_002074	GNB1	guanine nucleotide binding protein (G protein), beta polypeptide 1	ref|Homo sapiens guanine nucleotide binding protein (G protein), beta polypeptide 1 (GNB1), transcript variant 1, mRNA [NM_002074]	chr1	1735857	1822526			circRNA	circBase
CUST_2184_PI438085371	3.55762	3.97435	4.07929	3.78401	3.18987	4.37025	4.99177	4.72586	4.59619	3.9609	0.569606	-0.811965	down	0.0087552	0.37101	yes	TCTGTGAATTATGGGCTTTCCTTCTAAAACAGACAGCCCTAGCTGTGAATATTCTCGGTT	FALSE	hsa_circ_0001609	NM_020750	XPO5	exportin 5	ref|Homo sapiens exportin 5 (XPO5), mRNA [NM_020750]	chr6	43500000	43526328			circRNA	circBase
CUST_16032_PI438085371	3.85448	3.93298	3.63172	4.24632	2.87217	4.82385	3.92613	4.62204	4.62327	4.60271	0.569567	-0.812063	down	0.0190797	0.453954	yes	AGACCATCAGCAGGTTCCTCCACTGTAGACTTGCTTATCTACCAGACCCTGTGCTACACC	FALSE	hsa_circ_0016153	NM_002646	PIK3C2B	phosphatidylinositol-4-phosphate 3-kinase, catalytic subunit type 2 beta	ref|Homo sapiens phosphatidylinositol-4-phosphate 3-kinase, catalytic subunit type 2 beta (PIK3C2B), mRNA [NM_002646]	chr1	204000000	204433260			circRNA	circBase
CUST_70537_PI438085371	4.02416	3.57044	3.33682	4.26476	4.01638	3.75856	3.22748	3.49192	2.47194	2.31451	1.72863	0.789629	up	0.043559	0.588782	yes	TAAAATATTTTTATTGATTGAAGTATCCTTAGCTCGGCTCCTCGCTTCCCCAGCGGCTCG	FALSE	hsa_circ_0073012	NM_000521	HEXB	hexosaminidase B (beta polypeptide)	ref|Homo sapiens hexosaminidase B (beta polypeptide) (HEXB), transcript variant 1, mRNA [NM_000521]	chr5	73900000	74017113			circRNA	circBase
CUST_86584_PI438085371	4.6821	4.37963	4.28178	3.4251	4.66193	4.3227	4.70282	5.42142	5.51085	5.54126	0.568919	-0.813705	down	0.042401	0.585072	yes	TGGATTCATTGGGGCTGACTTTGACTTAGCAGATGCCTTTCGTGATGGAGGAAATAACGA	FALSE	hsa_circ_0089805	TCONS_l2_00030653	TCONS_l2_00030653			chrX	2536780	2537538			circRNA	circBase
CUST_31812_PI438085371	4.94382	4.473	4.91372	3.71906	4.5833	3.55899	3.89735	4.20288	3.94641	3.14894	1.71198	0.775666	up	0.026895	0.505219	yes	TTCCTGCCACAAAAGCCATTCTTCACTGACGGGACCCTTCGGGAGCAGACCCCCAGGGTG	FALSE	hsa_circ_0032549	NM_005050	ABCD4	ATP-binding cassette, sub-family D (ALD), member 4	ref|Homo sapiens ATP-binding cassette, sub-family D (ALD), member 4 (ABCD4), transcript variant 1, mRNA [NM_005050]	chr14	74800000	74757202			circRNA	circBase
CUST_75955_PI438085371	3.17788	3.04314	3.39428	3.58777	4.04205	4.15693	3.85417	3.87919	4.92719	4.51585	0.567368	-0.817644	down	0.0159615	0.439912	yes	TTGTACCTTGGTGGGCGACTCAAGGATTTGATTTTCTACAAGCAATTGAACCTGCCTTTA	FALSE	hsa_circ_0078621	NM_005922	MAP3K4	mitogen-activated protein kinase kinase kinase 4	ref|Homo sapiens mitogen-activated protein kinase kinase kinase 4 (MAP3K4), transcript variant 1, mRNA [NM_005922]	chr6	162000000	161514883			circRNA	circBase
CUST_76750_PI438085371	3.19	3.44735	2.71341	2.84352	3.99412	3.27113	4.22297	3.87294	4.26717	4.64324	0.567303	-0.817808	down	0.036118	0.55841	yes	TATTTGACATTTTATATCCTCTGCTTTGTGGGTGGGCCAGTCTATCCATATGGGGATGGG	FALSE	hsa_circ_0079525	NM_015132	SNX13	sorting nexin 13	ref|Homo sapiens sorting nexin 13 (SNX13), mRNA [NM_015132]	chr7	17900000	17937069			circRNA	circBase
CUST_58810_PI438085371	4.72612	4.09109	4.69487	3.63577	4.57316	4.33427	5.21777	5.32	5.8917	5.04639	0.567297	-0.817823	down	0.037141	0.563976	yes	TTATGGGCTTGCAGAAGGAATCTCACTCTCAGTTTTGCGTTTGGCTCCCTAATATCTGCT	FALSE	hsa_circ_0060816	NM_015266	SLC9A8	solute carrier family 9, subfamily A (NHE8, cation proton antiporter 8), member 8	ref|Homo sapiens solute carrier family 9, subfamily A (NHE8, cation proton antiporter 8), member 8 (SLC9A8), transcript variant 2, mRNA [NM_015266]	chr20	48500000	48481381			circRNA	circBase
CUST_10475_PI438085371	3.62268	3.76381	4.29184	3.37426	3.86845	4.09206	4.6126	4.16389	4.38614	4.26799	0.697214	-0.520327	down	0.0187594	0.452482	no	CACCTGCTGACTGTATATCCAGGTGTTCTTGAAGAAGGATGACTCAGTGGGCTACCGGGC	FALSE	hsa_circ_0010380	NM_015047	EMC1	ER membrane protein complex subunit 1	ref|Homo sapiens ER membrane protein complex subunit 1 (EMC1), transcript variant 1, mRNA [NM_015047]	chr1	19500000	19563732			circRNA	circBase
CUST_35284_PI438085371	4.33464	4.83937	4.657	4.43657	4.28083	3.73742	4.16438	3.44485	3.66623	3.6639	1.71039	0.774325	up	0.00117825	0.254238	yes	GTCAACTCTCGGGTTCTCCAGGACAAGGACCTCTTCTCTGTCTTCGCTGATCCCAATATG	FALSE	hsa_circ_0036273	NM_032907	UBL7	ubiquitin-like 7	ref|Homo sapiens ubiquitin-like 7 (UBL7), transcript variant 1, mRNA [NM_032907]	chr15	74700000	74743200			circRNA	circBase
CUST_21583_PI438085371	5.44117	4.98853	5.62886	5.44575	5.40214	5.28026	4.76652	4.77454	4.90458	5.07299	1.33933	0.421512	up	0.0190011	0.453394	no	TAGATAAGATACAAATAAATATTATCCACATACTGGTTGGGTGTTCTCCCGCTGCAGAGG	FALSE	hsa_circ_0021972	NM_001128225	SLC39A13			chr11	47400000	47438051			circRNA	circBase
CUST_33886_PI438085371	3.81472	2.99121	4.24649	2.99452	3.40469	4.25251	3.95078	4.40672	4.95703	4.02479	0.563293	-0.828041	down	0.025277	0.49161	yes	ATTTTCACGATCCACTACACGCAGGTGGACAATCGACCAGATGGCTTTGGGGACTCCCGG	FALSE	hsa_circ_0034829	NM_020759	STARD9	StAR-related lipid transfer (START) domain containing 9	ref|Homo sapiens StAR-related lipid transfer (START) domain containing 9 (STARD9), mRNA [NM_020759]	chr15	42900000	42944790			circRNA	circBase
CUST_85718_PI438085371	4.14573	4.35043	4.50263	3.63394	4.56613	3.90102	3.38398	3.71699	3.79593	2.56561	1.70181	0.767069	up	0.031661	0.540612	yes	ATCCGAACAGGTCCTGTATGGTGGAAGAGTCGGGGACCCTCGAATCCCAGCTTGAAGCTA	FALSE	hsa_circ_0088879	NM_001130438	SPTAN1	spectrin, alpha, non-erythrocytic 1	ref|Homo sapiens spectrin, alpha, non-erythrocytic 1 (SPTAN1), transcript variant 1, mRNA [NM_001130438]	chr9	131000000	131394997			circRNA	circBase
CUST_14781_PI438085371	2.53627	3.28359	3.50289	3.81022	3.21245	3.51559	4.08494	4.51818	3.76336	4.60359	0.563292	-0.828045	down	0.02384	0.485017	yes	TTTTCTTCTCCCGACTGCTGTGAACAGTGAGTCCAAAGCAAACATCACCTGTCTTGTGTA	FALSE	hsa_circ_0014867	NR_028103	DCAF8			chr1	160000000	160194909			circRNA	circBase
CUST_78486_PI438085371	5.62921	5.70459	5.91855	5.41302	5.90478	5.69303	6.17683	6.35679	6.49671	6.26987	0.714687	-0.484616	down	0.0193162	0.454009	no	AATTACGGGAATGTGTTCTCACTGGCTCTTCCTTCAAAAGTTCCTGCCTTTTCCGACAAG	FALSE	hsa_circ_0081386	NM_032924	ZNF3	zinc finger protein 3	ref|Homo sapiens zinc finger protein 3 (ZNF3), transcript variant 2, mRNA [NM_032924]	chr7	99700000	99673253			circRNA	circBase
CUST_15764_PI438085371	4.2535	3.67175	4.49707	4.21402	4.06715	4.73311	4.40453	4.61057	4.49788	4.59908	0.743118	-0.428337	down	0.0194625	0.456523	no	AGGCTTGCAGGGCTGCTCTGGAACCTGTCTTCCACTGACGAGCTGAAGGAGGAACTCATT	FALSE	hsa_circ_0015880	NM_000299	PKP1	plakophilin 1	ref|Homo sapiens plakophilin 1 (PKP1), transcript variant 1b, mRNA [NM_000299]	chr1	201000000	201297996			circRNA	circBase
CUST_2710_PI438085371	5.09933	4.84276	5.16152	5.66017	5.58157	5.6917	5.64071	5.83226	6.03701	5.63913	0.707551	-0.499094	down	0.0195578	0.456913	no	ATCACCACAGTTGCAGGGGCTCTCATTGCTGACTTCTTGTCTGGCCTGGTACACTGGGGT	FALSE	hsa_circ_0002168	NM_199203	TMEM189-UBE2V1			chr20	48700000	48747484			circRNA	circBase
CUST_15012_PI438085371	5.36734	4.90524	4.99757	5.03654	5.39771	5.28859	5.92265	6.0966	6.41773	6.12363	0.562934	-0.828961	down	0.0046428	0.326321	yes	ACTATTCAAGGGTGATGTTGGGCTCGCTATGGGGAAACTATATGGAAATGACTTCAGCCA	FALSE	hsa_circ_0015101	NM_001198783	POU2F1			chr1	167000000	167382351			circRNA	circBase
CUST_61227_PI438085371	4.0075	3.39609	3.66753	4.80187	3.86383	5.13166	4.70222	4.5012	5.05001	4.49977	0.562681	-0.82961	down	0.0158764	0.439912	yes	TCCACTGACAATTTATAAGATTGGCCAGGGCTACCTTATCAAGGACGGCAAGCTGATCAA	FALSE	hsa_circ_0063372	NM_000967	RPL3	ribosomal protein L3	ref|Homo sapiens ribosomal protein L3 (RPL3), transcript variant 1, mRNA [NM_000967]	chr22	39700000	39710213			circRNA	circBase
CUST_58300_PI438085371	5.96894	5.66017	5.78507	5.70525	5.80839	6.71485	5.82666	6.01703	6.47378	6.31116	0.715423	-0.483132	down	0.020121	0.464968	no	AAACGTCTTGCAAGACAGGGCATTTGAGCAAGACATTTGTCCGACTCCATAACCAGAAGA	FALSE	hsa_circ_0060285	NM_002951	RPN2	ribophorin II	ref|Homo sapiens ribophorin II (RPN2), transcript variant 1, mRNA [NM_002951]	chr20	35900000	35857711			circRNA	circBase
CUST_22813_PI438085371	5.35706	5.09732	5.2505	4.82497	5.09308	5.16917	4.53605	4.27485	4.66359	4.30307	1.44918	0.535239	up	0.020256	0.464968	no	ATTATTTTGAGTGGCAAAATAAAGAATAGCAATTAAGGCCGGTGCCCTCGACCGCCTCCT	FALSE	hsa_circ_0023245	NM_015973	GAL	galanin/GMAP prepropeptide	ref|Homo sapiens galanin/GMAP prepropeptide (GAL), mRNA [NM_015973]	chr11	68500000	68458643			circRNA	circBase
CUST_47182_PI438085371	3.7072	3.98554	3.79776	3.63673	4.18498	3.26207	2.82119	3.074	3.51898	3.79578	1.4825	0.568036	up	0.020262	0.464968	no	TGCCCAATGAGCCACGCCCCACCATGGGGTCTACTCTCGGGAGGAGGAGCTGCTGAGGGA	FALSE	hsa_circ_0048657	NM_139159	DPP9	dipeptidyl-peptidase 9	ref|Homo sapiens dipeptidyl-peptidase 9 (DPP9), mRNA [NM_139159]	chr19	4682707	4704316			circRNA	circBase
CUST_48287_PI438085371	5.97457	5.74348	5.87219	5.65711	5.94773	5.93368	6.2722	6.23677	6.15919	5.94728	0.828855	-0.270809	down	0.020263	0.464968	no	AGTCTCAGAAGAGATGTGGGTTCCTTCGTGCTGAAGTTAGTGGAGGGCCTTCAGGGCCAG	FALSE	hsa_circ_0049805	NM_006844	ILVBL	ilvB (bacterial acetolactate synthase)-like	ref|Homo sapiens ilvB (bacterial acetolactate synthase)-like (ILVBL), mRNA [NM_006844]	chr19	15200000	15227333			circRNA	circBase
CUST_48730_PI438085371	4.14225	4.68149	3.8777	4.27271	4.29822	4.10912	3.91339	3.26476	3.55361	2.66123	1.68653	0.754054	up	0.030135	0.524303	yes	ATTGAAAAGGCCCACACGCTGATCCTGCAGCCTCCCTCCGAGAAAGGTGGTCATGATCAC	FALSE	hsa_circ_0050265	NM_020410	ATP13A1	ATPase type 13A1	ref|Homo sapiens ATPase type 13A1 (ATP13A1), mRNA [NM_020410]	chr19	19800000	19762606			circRNA	circBase
CUST_13337_PI438085371	5.72316	5.62656	5.58446	5.94199	5.99936	6.59822	6.47622	6.71485	6.63993	6.60717	0.561682	-0.832174	down	1.89041e-05	0.114214	yes	AGGAGTTGAGCTTAGGCTTGATTTCCGACTCTTTTCACATGTTTTTCGATAGCACTGCCA	FALSE	hsa_circ_0013337	NM_133496	SLC30A7	solute carrier family 30 (zinc transporter), member 7	ref|Homo sapiens solute carrier family 30 (zinc transporter), member 7 (SLC30A7), transcript variant 1, mRNA [NM_133496]	chr1	101000000	101376706			circRNA	circBase
CUST_19154_PI438085371	3.61308	3.50348	3.91352	2.66649	3.72524	3.92326	4.21821	3.98495	4.76497	4.75625	0.556647	-0.845166	down	0.0172816	0.448714	yes	ATTTGTAAAATAAAAATTTCCACTATTACAGTACTCCGCTTTCGCGGGGGCTGCTGGGGC	FALSE	hsa_circ_0019424	NM_015960	CUTC	cutC copper transporter	ref|Homo sapiens cutC copper transporter (CUTC), mRNA [NM_015960]	chr10	101000000	101515894			circRNA	circBase
CUST_51359_PI438085371	2.93393	2.89259	3.42336	2.90863	2.80638	3.32009	3.85124	3.80773	4.31877	3.89572	0.556428	-0.845733	down	0.0023391	0.295702	yes	TTTTGAATTTCATGAAGCTTTCTCGACCAACATATGCTACTCCAAAAGTTCTAGAAAAGG	FALSE	hsa_circ_0053084	NM_000183	HADHB	hydroxyacyl-CoA dehydrogenase/3-ketoacyl-CoA thiolase/enoyl-CoA hydratase (trifunctional protein), beta subunit	ref|Homo sapiens hydroxyacyl-CoA dehydrogenase/3-ketoacyl-CoA thiolase/enoyl-CoA hydratase (trifunctional protein), beta subunit (HADHB), transcript variant 1, mRNA [NM_000183]	chr2	26500000	26507072			circRNA	circBase
CUST_39721_PI438085371	5.26331	4.95834	5.30013	4.6301	5.41527	4.84093	4.67973	4.49535	4.68421	4.07297	1.47304	0.558795	up	0.020699	0.469397	no	TGCGTGCAGTTTGTGAAGAAAAAATTAGGTGTCCCACCGGCCTTCCGGGTTCCAGCGCCA	FALSE	hsa_circ_0040905	NM_001243279	ACSF3			chr16	89200000	89178654			circRNA	circBase
CUST_22198_PI438085371	3.87645	4.84676	4.08143	4.01918	3.90543	3.2109	4.10992	3.23421	3.44768	2.96465	1.68457	0.75238	up	0.021715	0.472268	yes	CCCTCTCCAGCTGTCCCTGCCACAGAGCCAGGAAATAAGAAGCCCCGTGGTCAGAGATGG	FALSE	hsa_circ_0022610	NM_138471	C11orf84	chromosome 11 open reading frame 84	ref|Homo sapiens chromosome 11 open reading frame 84 (C11orf84), mRNA [NM_138471]	chr11	63600000	63586474			circRNA	circBase
CUST_49916_PI438085371	7.48419	7.46882	7.9445	7.95639	7.66707	8.36483	7.93671	8.02866	8.40406	7.92529	0.743438	-0.427716	down	0.021043	0.46962	no	TGTTTGACAGAGCCGTGTGCTGTGTGGGCTTCTCCAAATCTCTGGGCATCCTGGGGATGA	FALSE	hsa_circ_0051538	NM_001193268	EML2	echinoderm microtubule associated protein like 2	ref|Homo sapiens echinoderm microtubule associated protein like 2 (EML2), transcript variant 1, mRNA [NM_001193268]	chr19	46100000	46148775			circRNA	circBase
CUST_14593_PI438085371	3.01478	3.86644	4.12829	2.38157	3.88302	3.86874	4.30617	4.10176	4.52989	4.69646	0.556409	-0.845782	down	0.046563	0.595422	yes	AGACTAGGACCCTCAAATAAAGCTGTTTTATATCAAGTACTATCGTGGTGCAGTGGGGGC	FALSE	hsa_circ_0014673	NM_020387	RAB25	RAB25, member RAS oncogene family	ref|Homo sapiens RAB25, member RAS oncogene family (RAB25), mRNA [NM_020387]	chr1	156000000	156040295			circRNA	circBase
CUST_42456_PI438085371	3.91822	3.03422	2.95097	3.68335	3.22027	3.5661	4.13979	4.50018	4.55844	4.2846	0.555395	-0.848414	down	0.0112214	0.395904	yes	TAAAGCTTTTTATTTCTCTGTGGGTTTCTCCAAGGACATCAAGGTGCCCAAGAGCCGCTA	FALSE	hsa_circ_0043758	NM_021078	KAT2A	K(lysine) acetyltransferase 2A	ref|Homo sapiens K(lysine) acetyltransferase 2A (KAT2A), mRNA [NM_021078]	chr17	40300000	40267053			circRNA	circBase
CUST_58094_PI438085371	4.2185	3.71302	4.25635	3.69912	4.099	4.05696	4.68496	4.58435	4.50977	4.47285	0.724683	-0.464579	down	0.021104	0.46962	no	TTCAACAATAAACCCTGGGATCTTTGCATTCATTCTTCAAGGGCTACCTGAAAGGGGAGC	FALSE	hsa_circ_0060075	NM_007186	CEP250	centrosomal protein 250kDa	ref|Homo sapiens centrosomal protein 250kDa (CEP250), mRNA [NM_007186]	chr20	34100000	34099803			circRNA	circBase
CUST_10481_PI438085371	3.59963	3.83687	3.88239	3.93032	3.92166	4.37278	3.73711	4.7131	4.6664	4.32331	0.693339	-0.528367	down	0.021124	0.46962	no	GCCTGAGCGGGACTCTCTGGCTTGCTTCAATCAGACCTACACCATTAACCTATACCTCGT	FALSE	hsa_circ_0010386	NM_015047	EMC1	ER membrane protein complex subunit 1	ref|Homo sapiens ER membrane protein complex subunit 1 (EMC1), transcript variant 1, mRNA [NM_015047]	chr1	19600000	19564633			circRNA	circBase
CUST_9828_PI438085371	5.7255	5.70112	5.95842	5.97773	6.14376	5.7715	5.67668	5.56254	5.35706	5.16048	1.31554	0.395652	up	0.021216	0.46962	no	ACCCTCATTGGGCCGCAGTTTCTGGAGGGAGCCGCTGCGGGTCTTTCCCTCACTCGTCCT	FALSE	hsa_circ_0009722	NM_002631	PGD	phosphogluconate dehydrogenase	ref|Homo sapiens phosphogluconate dehydrogenase (PGD), mRNA [NM_002631]	chr1	10500000	10473308			circRNA	circBase
CUST_19118_PI438085371	5.48748	5.23536	5.63594	6.55999	5.72162	6.99304	6.13201	6.63384	6.76221	6.36713	0.554951	-0.849567	down	0.0135798	0.411965	yes	GAAGAAGAGGGTTCTATGGGGCTCTTCTGGGCACAGTCTGCATGCTGTATTTGCTGCCAC	FALSE	hsa_circ_0019386	NM_001002261	ZFYVE27	zinc finger, FYVE domain containing 27	ref|Homo sapiens zinc finger, FYVE domain containing 27 (ZFYVE27), transcript variant 1, mRNA [NM_001002261]	chr10	99500000	99517068			circRNA	circBase
CUST_58035_PI438085371	3.08571	2.87718	2.41358	3.54329	2.96253	4.0178	3.83366	3.74075	3.76419	3.7751	0.554846	-0.84984	down	0.0107565	0.393562	yes	TGCCACCAGTGTTTTGGGGTTTCCCAGTAAGATGCTGCATTGTGGTCAAGCACCTGGGGC	FALSE	hsa_circ_0060012	NM_001076552	ACSS2			chr20	33500000	33508512			circRNA	circBase
CUST_33891_PI438085371	4.3538	4.32946	4.63826	4.75802	4.66885	4.38329	4.21402	4.35166	3.90102	3.80458	1.33678	0.418764	up	0.021396	0.46962	no	AGCCAAAGAGGGTCTCTTCGTCAGGGAGAAAGACTGTGCCTCACTGCCTTCCTCCTGTAG	FALSE	hsa_circ_0034834	NM_020759	STARD9	StAR-related lipid transfer (START) domain containing 9	ref|Homo sapiens StAR-related lipid transfer (START) domain containing 9 (STARD9), mRNA [NM_020759]	chr15	42900000	43010712			circRNA	circBase
CUST_53902_PI438085371	4.11156	4.60668	4.31608	3.68946	4.19157	3.29746	3.92304	3.12398	3.44905	3.48131	1.65646	0.728103	up	0.0065837	0.333814	yes	ATAAGTTTGCTTTGGAATCTGAGTGCTTCCTCCTGTTGAAGAGGCTGTTGACAGGTGTCT	FALSE	hsa_circ_0055734	NM_001164315	ANKRD36	ankyrin repeat domain 36	ref|Homo sapiens ankyrin repeat domain 36 (ANKRD36), mRNA [NM_001164315]	chr2	97800000	97820478			circRNA	circBase
CUST_18386_PI438085371	4.64453	4.68855	4.87931	5.21288	4.97554	4.77176	3.99515	4.06326	3.72498	4.21185	1.65492	0.726765	up	0.0069649	0.341221	yes	CTCATTGTTGAAAAGGGAGATTTCATTGCCCTGGATCTTGGTGGGTCTTCCTTTCGAATT	FALSE	hsa_circ_0018614	NM_033500	HK1	hexokinase 1	ref|Homo sapiens hexokinase 1 (HK1), transcript variant 5, mRNA [NM_033500]	chr10	71100000	71149052			circRNA	circBase
CUST_40376_PI438085371	6.50098	5.88514	6.26162	6.49212	6.41811	6.43825	6.73042	6.83023	6.66584	6.78807	0.768987	-0.378968	down	0.022202	0.479088	no	ATCCTCATGTGTGGGCCTCTCATCAAGGAGGAGACTCACAGGGTTTGAGGGCCTGTGTCT	FALSE	hsa_circ_0041581	NM_014389	PELP1	proline, glutamate and leucine rich protein 1	ref|Homo sapiens proline, glutamate and leucine rich protein 1 (PELP1), transcript variant 1, mRNA [NM_014389]	chr17	4576913	4594288			circRNA	circBase
CUST_23518_PI438085371	7.61077	7.39569	7.62176	6.89762	7.65435	7.66707	7.77305	7.92784	8.18275	8.00844	0.719071	-0.475794	down	0.02224	0.479088	no	AAGTTCCTTTTAAGACTCACCAAGGGCAAGAGAGGGCTGCTCACAATTTATATGGCCAAC	FALSE	hsa_circ_0023972	NM_022918	TMEM135	transmembrane protein 135	ref|Homo sapiens transmembrane protein 135 (TMEM135), transcript variant 1, mRNA [NM_022918]	chr11	86800000	87030419			circRNA	circBase
CUST_49332_PI438085371	5.09226	4.46947	5.01951	4.58935	5.1686	5.10421	5.52597	5.74216	5.99852	6.22415	0.554336	-0.851168	down	0.0074996	0.34821	yes	AGGGGACAAGCGAGCTGGATTACTACGACTCCCACAATGTCAACACCCGGTGCCAGAAGA	FALSE	hsa_circ_0050916	NM_004924	ACTN4	actinin, alpha 4	ref|Homo sapiens actinin, alpha 4 (ACTN4), mRNA [NM_004924]	chr19	39200000	39219794			circRNA	circBase
CUST_64899_PI438085371	4.23916	3.90762	3.65269	3.36928	3.76822	3.25427	3.25198	3.55595	3.3936	3.3051	1.35211	0.43521	up	0.022558	0.482305	no	AACGGCAACTTTGTCATTGACAACCCACAGAACATCCAGGGACTGCCCACAGATCCTGCC	FALSE	hsa_circ_0067147	NM_032242	PLXNA1	plexin A1	ref|Homo sapiens plexin A1 (PLXNA1), mRNA [NM_032242]	chr3	127000000	126732959			circRNA	circBase
CUST_44942_PI438085371	4.58995	4.55427	4.90398	4.51585	4.86396	4.5571	4.08012	4.05215	3.88279	3.22858	1.65342	0.725454	up	0.0134229	0.411222	yes	AATTGGCAAATTCGACCTTTCTCAGAACCACCCGCTCGGGAATGGGTACTGCCGCTCGGA	FALSE	hsa_circ_0046349	NM_004104	FASN	fatty acid synthase	ref|Homo sapiens fatty acid synthase (FASN), mRNA [NM_004104]	chr17	80000000	80050895			circRNA	circBase
CUST_27926_PI438085371	6.1916	5.58179	6.15433	5.64363	5.97593	5.96143	6.42981	6.58358	6.48596	6.42594	0.723022	-0.467889	down	0.022839	0.483848	no	CAGTGGGCTGGTGGGCCTTCCTGGAGCTGGGCACAAGTGGCCAATACAATGACAGCTTGC	FALSE	hsa_circ_0028515	NM_173542	PLBD2	phospholipase B domain containing 2	ref|Homo sapiens phospholipase B domain containing 2 (PLBD2), transcript variant 1, mRNA [NM_173542]	chr12	114000000	113818647			circRNA	circBase
CUST_20768_PI438085371	4.32621	4.07233	4.42213	4.422	4.55996	4.42451	3.58378	3.78401	3.49137	3.94387	1.42901	0.515017	up	0.023019	0.483966	no	TGAAACATCCGTTACCATTATAATTTATCTCTCCATTTTGGGCCTTCTACTTCTGTACAT	FALSE	hsa_circ_0021115	NM_020644	TMEM9B	TMEM9 domain family, member B	ref|Homo sapiens TMEM9 domain family, member B (TMEM9B), transcript variant 1, mRNA [NM_020644]	chr11	8968839	8974884			circRNA	circBase
CUST_48318_PI438085371	6.96077	6.73421	6.70879	7.4911	6.84676	7.59683	7.29213	7.26382	7.39452	7.35892	0.74076	-0.432923	down	0.0231	0.483966	no	AGTGGCGACCTCACTTACGACTGTGCCTGTCTTCCTGGCCCTGACTGCTCCCTGCCAGAT	FALSE	hsa_circ_0049836	NM_000435	NOTCH3	notch 3	ref|Homo sapiens notch 3 (NOTCH3), mRNA [NM_000435]	chr19	15300000	15303109			circRNA	circBase
CUST_59489_PI438085371	4.65216	4.45205	4.62488	4.57517	4.52508	4.67864	4.75676	5.17927	5.10989	4.6953	0.802122	-0.318107	down	0.023137	0.483966	no	ATGTGCTCTCCTTGGGTTTCCTGAGGCTCAAGCTCTAGGACTGGAGGTGTTCCATGCAGG	FALSE	hsa_circ_0061529	NM_001136005	GART	phosphoribosylglycinamide formyltransferase, phosphoribosylglycinamide synthetase, phosphoribosylaminoimidazole synthetase		chr21	34900000	34897307			circRNA	circBase
CUST_22917_PI438085371	5.11162	5.29595	5.25211	5.56549	5.59442	5.47486	5.62961	5.70215	5.85085	5.73282	0.80433	-0.314141	down	0.023175	0.483966	no	CGACTGGGCCTGCCTCGGGGAACACGGCCTTGCACATCTGCGCCCTCTACAACCAGGACA	FALSE	hsa_circ_0023351	NM_012309	SHANK2	SH3 and multiple ankyrin repeat domains 2	ref|Homo sapiens SH3 and multiple ankyrin repeat domains 2 (SHANK2), transcript variant 1, mRNA [NM_012309]	chr11	70700000	70666787			circRNA	circBase
CUST_83719_PI438085371	5.56577	5.34312	5.59859	5.13703	5.40286	5.20029	4.74678	5.04168	5.32	4.8047	1.30748	0.386785	up	0.023356	0.485017	no	TACATACAGGCCCCACCAGCAGCAGTAGGTATGGCTCCTCCTGTAATGTGAGTCAAGGAA	FALSE	hsa_circ_0086812	NM_006377	UNC13B	unc-13 homolog B (C. elegans)	ref|Homo sapiens unc-13 homolog B (C. elegans) (UNC13B), mRNA [NM_006377]	chr9	35300000	35384311			circRNA	circBase
CUST_50751_PI438085371	5.24923	4.95205	5.41475	5.1777	5.1414	5.79921	5.63844	6.27881	6.33418	6.16067	0.552775	-0.855235	down	0.00060027	0.254238	yes	CAGCCCAGAGCTCGACCCACTTTTGTAATCCAGCCACAGAATACAGAGGTGCTGGTTGGG	FALSE	hsa_circ_0052445	NM_012293	PXDN	peroxidasin	ref|Homo sapiens peroxidasin (PXDN), mRNA [NM_012293]	chr2	1667376	1670258			circRNA	circBase
CUST_46439_PI438085371	5.31147	5.31076	5.77391	5.61303	5.96618	5.51219	4.79444	5.19718	5.03023	4.98431	1.40581	0.4914	up	0.023701	0.485017	no	TGAAGGCTGACAGGTTGCATCCCAGCGCATTAGCTCAGTGGACCTCTCGTGTTGTAGCCT	FALSE	hsa_circ_0047895	NM_194449	PHLPP1	PH domain and leucine rich repeat protein phosphatase 1	ref|Homo sapiens PH domain and leucine rich repeat protein phosphatase 1 (PHLPP1), mRNA [NM_194449]	chr18	60500000	60587347			circRNA	circBase
CUST_40638_PI438085371	3.91425	4.13905	4.45327	4.31263	4.22261	4.01937	3.67832	3.76198	4.01325	3.25974	1.37729	0.461834	up	0.023722	0.485017	no	CCTTCACCAGGCCATGCAGAAGTCTGGGCGTCCCCTCAAGTCCCTGAAGCAGCGGTTGAA	FALSE	hsa_circ_0041863	NM_000937	POLR2A	polymerase (RNA) II (DNA directed) polypeptide A, 220kDa	ref|Homo sapiens polymerase (RNA) II (DNA directed) polypeptide A, 220kDa (POLR2A), mRNA [NM_000937]	chr17	7400968	7416242			circRNA	circBase
CUST_49688_PI438085371	4.47599	4.21204	4.56784	4.44167	4.51782	3.74397	4.18053	3.68271	3.37966	3.60142	1.65337	0.725414	up	0.00104078	0.254238	yes	GGGGGCAAAGGGCCGCTCTGGCCCAAGCGTCCCCTCGTCTCTCTGATCTGGCCCATCCGG	FALSE	hsa_circ_0051293	NM_001410	MEGF8			chr19	42800000	42862459			circRNA	circBase
CUST_16998_PI438085371	3.16588	3.38108	3.68335	4.54674	3.47962	4.77786	4.67154	4.44136	4.33183	4.32711	0.551486	-0.858605	down	0.0099818	0.385115	yes	TTACGTTATGCCCAGGTACCTTTGTGCATCGACTCCTCCAATTTTGCTGTGATTGAAGCT	FALSE	hsa_circ_0017158	NM_000254	MTR	5-methyltetrahydrofolate-homocysteine methyltransferase	ref|Homo sapiens 5-methyltetrahydrofolate-homocysteine methyltransferase (MTR), transcript variant 1, mRNA [NM_000254]	chr1	237000000	237016388			circRNA	circBase
CUST_71890_PI438085371	3.06342	3.28049	3.52558	2.56606	1.55915	3.64699	3.84487	3.19841	3.80845	3.80199	0.550493	-0.861204	down	0.047476	0.602405	yes	TGGGCATTAGGCACTCACCTGCCTTGGGATGAGCAGTGGCTGATTGAATCACTTTCTGAC	FALSE	hsa_circ_0074405	NM_020117	LARS	leucyl-tRNA synthetase	ref|Homo sapiens leucyl-tRNA synthetase (LARS), mRNA [NM_020117]	chr5	146000000	145523113			circRNA	circBase
CUST_47758_PI438085371	4.93626	5.11612	5.16267	4.62923	5.13337	4.50804	4.68748	4.61994	4.89337	4.24759	1.3234	0.404249	up	0.024243	0.488225	no	AGATGCTGCAGGACGCCATCAGCAAGATGGACCCCACCGAACTCCAGAAGTGCTTCGATG	FALSE	hsa_circ_0049256	NM_007065	CDC37	cell division cycle 37	ref|Homo sapiens cell division cycle 37 (CDC37), mRNA [NM_007065]	chr19	10500000	10503833			circRNA	circBase
CUST_10730_PI438085371	4.87998	4.88318	3.96048	4.48351	4.35278	4.12845	4.131	3.47906	3.20833	3.9924	1.65192	0.72414	up	0.02218	0.479088	yes	CTCGTCCAAGGTGCACGGCTCCCGTCTGCGGCTCCCCCAGGTCTCACCAGCTGATTCTGG	FALSE	hsa_circ_0010640	NM_005529	HSPG2	heparan sulfate proteoglycan 2	ref|Homo sapiens heparan sulfate proteoglycan 2 (HSPG2), transcript variant 2, mRNA [NM_005529]	chr1	22200000	22180836			circRNA	circBase
CUST_19308_PI438085371	5.68108	5.14518	5.33498	5.31277	5.30682	5.69675	5.72987	5.85274	5.58179	5.45386	0.808414	-0.306834	down	0.024596	0.488428	no	TACTGGGACCTCCGCACCAGCGTCCGTGGGCAGCTGATGACACACTTGGGCAGTGACTTT	FALSE	hsa_circ_0019582	NM_022039	FBXW4	F-box and WD repeat domain containing 4	ref|Homo sapiens F-box and WD repeat domain containing 4 (FBXW4), mRNA [NM_022039]	chr10	103000000	103372234			circRNA	circBase
CUST_29886_PI438085371	3.56018	3.4703	3.95289	3.65551	3.40637	4.32318	4.36552	3.95473	4.2776	3.57583	0.711865	-0.490325	down	0.02464	0.488428	no	CTGTTTATAGGTCAGCCCAACCCCAGGGTGTATCCGTGCCCTCATGAAGATGCTGTACTG	FALSE	hsa_circ_0030557	NM_005708	GPC6	glypican 6	ref|Homo sapiens glypican 6 (GPC6), mRNA [NM_005708]	chr13	94700000	94680148			circRNA	circBase
CUST_48156_PI438085371	6.91771	6.8778	7.04985	6.81164	6.97067	7.13969	7.39964	7.44809	7.44297	6.86455	0.793636	-0.333451	down	0.024685	0.488428	no	GGGTGCTTCTCCTCGTTCTCATCTTACTATTCTCTCTCTGACCAGCTGCCCAGAAGTCAC	FALSE	hsa_circ_0049670	NM_003765	STX10	syntaxin 10	ref|Homo sapiens syntaxin 10 (STX10), transcript variant 1, mRNA [NM_003765]	chr19	13300000	13256194			circRNA	circBase
CUST_65157_PI438085371	3.53115	3.3838	3.50709	3.29145	2.92403	3.37676	3.78176	3.91479	3.70251	4.08222	0.735041	-0.444104	down	0.024764	0.488428	no	TTCGGCTACTCGGGAGCCTTCAAGGGCTTTGCCTGTCATTCTGCAGTTCTAGTGTGGGGT	FALSE	hsa_circ_0067407	NM_001063	TF	transferrin	ref|Homo sapiens transferrin (TF), mRNA [NM_001063]	chr3	133000000	133474339			circRNA	circBase
CUST_61453_PI438085371	3.9825	2.84587	3.42549	2.11146	3.56331	3.59856	4.01491	3.92906	4.53031	4.16298	0.550404	-0.861438	down	0.042895	0.585072	yes	CTTGATGTCATGCTCAAGGGGCTCTTTAAGCTCAAGAGGTTTGGATATGGACCTTCTTCA	FALSE	hsa_circ_0063604	NM_024821	CCDC134	coiled-coil domain containing 134	ref|Homo sapiens coiled-coil domain containing 134 (CCDC134), mRNA [NM_024821]	chr22	42200000	42206004			circRNA	circBase
CUST_75024_PI438085371	4.68087	4.97005	4.65569	4.46718	5.0334	5.86633	5.03557	5.13134	5.25767	5.07122	0.70174	-0.510991	down	0.025103	0.490156	no	TCTTTTGTAAGCTGATGTTTTAAGCAGTTAGAGGAGGTGGAAGAAGCTCGACTCCCTCTT	FALSE	hsa_circ_0077663	NR_028338	TRAF3IP2			chr6	112000000	111927474			circRNA	circBase
CUST_3650_PI438085371	5.97593	5.99448	5.82714	6.2544	5.85085	5.98279	6.57924	6.38978	6.45925	6.2449	0.784241	-0.350632	down	0.02516	0.490156	no	GGCTTATTGGGTCCTTCTGTACCTCCCTTAGTGAATCCACCTCTGCCTACAACTTTTCAA	FALSE	hsa_circ_0003180	NM_021982	SEC24A	SEC24 family member A	ref|Homo sapiens SEC24 family member A (SEC24A), transcript variant 1, mRNA [NM_021982]	chr5	134000000	134007576			circRNA	circBase
CUST_61461_PI438085371	2.54513	2.937	3.47218	2.24572	3.15535	3.93936	3.55017	3.73969	3.73126	3.72135	0.548936	-0.86529	down	0.0185956	0.452482	yes	CCTCAACCACGCCCTTTCTGTGCGGCGCCCGGGCGCAACGCAAACATGGCGGCGGGTGGC	FALSE	hsa_circ_0063612	NM_004599	SREBF2	sterol regulatory element binding transcription factor 2	ref|Homo sapiens sterol regulatory element binding transcription factor 2 (SREBF2), transcript variant 1, mRNA [NM_004599]	chr22	42200000	42296502			circRNA	circBase
CUST_14772_PI438085371	4.33738	3.95184	4.5431	4.96594	4.70909	5.54095	5.21977	5.3656	5.74075	4.98894	0.547248	-0.869734	down	0.0037018	0.326321	yes	ATGATGGGCTCTTCTCTGGGGATCCCAACTGGTTCCCTAAGCCCTTGCCTTGAGTCAGTG	FALSE	hsa_circ_0014858	NM_003564	TAGLN2			chr1	160000000	159895284			circRNA	circBase
CUST_16842_PI438085371	5.64557	5.48866	5.66786	5.61701	5.79009	5.79636	5.86058	5.88288	6.14376	5.71356	0.848161	-0.237591	down	0.025818	0.499176	no	AAACCCCACGGGCTTTTCCTCCAAATGCGATCATTGTATTTTTCTACTGCAGTGCAGTGA	FALSE	hsa_circ_0016993	NM_014801	PCNXL2	pecanex-like 2 (Drosophila)	ref|Homo sapiens pecanex-like 2 (Drosophila) (PCNXL2), mRNA [NM_014801]	chr1	233000000	233398909			circRNA	circBase
CUST_26749_PI438085371	5.19747	4.98829	5.19543	5.22671	5.15709	4.94886	5.01547	4.95139	4.96742	4.52647	1.20671	0.271075	up	0.025838	0.499176	no	TAAGGAAAAGATCAATGAGCTCAGCCAGGTGCCTCCCCCGGTGATGCTGCTGCCAGATGA	FALSE	hsa_circ_0027301	NM_024779	PIP4K2C	phosphatidylinositol-5-phosphate 4-kinase, type II, gamma	ref|Homo sapiens phosphatidylinositol-5-phosphate 4-kinase, type II, gamma (PIP4K2C), transcript variant 1, mRNA [NM_024779]	chr12	58000000	57993221			circRNA	circBase
CUST_24960_PI438085371	4.70162	4.04926	4.30895	4.32535	3.78401	4.62031	4.58002	4.82342	5.19747	4.58518	0.693782	-0.527446	down	0.025883	0.499215	no	TGGAAAAGTAACTCCTACGACTTTCCTGCTCTTCAGTCAAAAGAGTGCCATCAACCGCAT	FALSE	hsa_circ_0025470	NM_002336	LRP6	low density lipoprotein receptor-related protein 6	ref|Homo sapiens low density lipoprotein receptor-related protein 6 (LRP6), mRNA [NM_002336]	chr12	12300000	12303972			circRNA	circBase
CUST_17211_PI438085371	3.37272	3.27054	2.92962	2.39836	3.28299	3.42777	3.99455	3.93369	3.79188	4.46718	0.546325	-0.87217	down	0.0075574	0.34821	yes	AGAACACCTTTGAGTTCAACAACCGGATCCGAACCAACCAAAGCCGGAGGGGGCCCAGAT	FALSE	hsa_circ_0017385	NM_014974	DIP2C	DIP2 disco-interacting protein 2 homolog C (Drosophila)	ref|Homo sapiens DIP2 disco-interacting protein 2 homolog C (Drosophila) (DIP2C), mRNA [NM_014974]	chr10	412214	460050			circRNA	circBase
CUST_42525_PI438085371	5.21808	5.04362	5.12023	5.16667	5.28985	5.15337	5.33651	5.6446	5.70253	5.48581	0.814014	-0.296875	down	0.026156	0.501979	no	AAGGGGCACGGGCGACTACGTGCACAAGTCTGTGTTTATCATTTTCTTCCAAGGCGATCA	FALSE	hsa_circ_0043828	NM_001130020	ATP6V0A1			chr17	40600000	40639385			circRNA	circBase
CUST_47470_PI438085371	5.80409	5.47586	5.23795	6.03013	5.43276	5.68528	4.74507	4.70465	4.82245	4.42371	1.6471	0.719926	up	0.022738	0.483536	yes	TGTATGAAGTGAGTTATCGGCGATATGGTGATGAGTTTGCCCGACCATCTGTAAGTCACA	FALSE	hsa_circ_0048954	NM_000208	INSR	insulin receptor	ref|Homo sapiens insulin receptor (INSR), transcript variant 1, mRNA [NM_000208]	chr19	7141687	7184648			circRNA	circBase
CUST_1532_PI438085371	6.34841	6.14326	6.36807	6.27881	6.19664	6.30728	6.62761	6.81589	6.77789	6.35423	0.806898	-0.309542	down	0.026377	0.503606	no	TGAATATAGGTCCTCACTAGGCTCATCGACTTCTTCATTCCAGTCCATGGGTTCTTATGG	FALSE	hsa_circ_0000926	NM_015578	LSM14A	LSM14A, SCD6 homolog A (S. cerevisiae)	ref|Homo sapiens LSM14A, SCD6 homolog A (S. cerevisiae) (LSM14A), transcript variant 2, mRNA [NM_015578]	chr19	34700000	34712643			circRNA	circBase
CUST_26714_PI438085371	3.48702	3.45872	3.55616	4.0034	4.03853	4.28131	4.54177	4.86456	5.03183	4.20137	0.545102	-0.875402	down	0.0028047	0.310146	yes	TCGAGCTTAAGGTACTCTCGCCTCCGCCAGTGGAACACCCTCTATCTGTGTGGGACAGAT	FALSE	hsa_circ_0027265	NM_004990	MARS	methionyl-tRNA synthetase	ref|Homo sapiens methionyl-tRNA synthetase (MARS), mRNA [NM_004990]	chr12	57900000	57894305			circRNA	circBase
CUST_31875_PI438085371	4.28616	3.81049	5.20139	4.547	4.18246	4.0938	3.43017	3.79612	3.33064	3.79699	1.64257	0.715959	up	0.029005	0.520521	yes	AAATAAATGTTTAAAAGAACTAACTCTGGACTGGGGAGGGCCTCGCCGGGAATGGTTTGA	FALSE	hsa_circ_0032613	NM_001039479	AREL1	apoptosis resistant E3 ubiquitin protein ligase 1	ref|Homo sapiens apoptosis resistant E3 ubiquitin protein ligase 1 (AREL1), mRNA [NM_001039479]	chr14	75100000	75137574			circRNA	circBase
CUST_48167_PI438085371	4.78891	4.88108	5.16048	5.22125	4.86904	5.52134	5.20427	5.36959	5.72407	5.06407	0.7618	-0.392516	down	0.026501	0.503606	no	GGAAGCTGTCACAGGGCATCCTCATCATCCGCATGGCTCTCTCAACCGATACCACAACAG	FALSE	hsa_circ_0049682	NM_030818	CCDC130	coiled-coil domain containing 130	ref|Homo sapiens coiled-coil domain containing 130 (CCDC130), mRNA [NM_030818]	chr19	13900000	13867093			circRNA	circBase
CUST_85644_PI438085371	4.44091	4.08263	4.77541	4.57788	4.81623	4.75423	5.10605	5.36487	5.51656	4.73922	0.679444	-0.557574	down	0.026582	0.504273	no	GAAGCACTAGGGGTCTCCGTCCACGTGTGCAATGAGCACCGTTATGGGTACATGAATGTG	FALSE	hsa_circ_0088800	NM_016174	CERCAM	cerebral endothelial cell adhesion molecule	ref|Homo sapiens cerebral endothelial cell adhesion molecule (CERCAM), transcript variant 1, mRNA [NM_016174]	chr9	131000000	131190700			circRNA	circBase
CUST_30364_PI438085371	5.43437	4.73857	4.61581	4.91043	4.37389	4.45342	4.50289	4.24603	3.50182	3.79411	1.64144	0.71496	up	0.026683	0.504587	yes	GGTCTGCCGGGCGTGGTGTCCCTCGTGGCCGTTCACCCCTCCACCGTCAACCCGCTCGGG	FALSE	hsa_circ_0031042	NM_007111	TFDP1	transcription factor Dp-1	ref|Homo sapiens transcription factor Dp-1 (TFDP1), transcript variant 1, mRNA [NM_007111]	chr13	114000000	114286059			circRNA	circBase
CUST_47706_PI438085371	2.90204	3.15006	3.68969	3.21868	3.87316	3.18615	2.47712	3.10614	1.99562	2.59446	1.61869	0.694826	up	0.039522	0.570953	yes	TCACGTTCAATGTGTACTGTAAGCACGGTCACCTGTGTCCCATCGACACCGGCCTCATCG	FALSE	hsa_circ_0049203	NM_001130823	DNMT1	DNA (cytosine-5-)-methyltransferase 1	ref|Homo sapiens DNA (cytosine-5-)-methyltransferase 1 (DNMT1), transcript variant 1, mRNA [NM_001130823]	chr19	10300000	10267185			circRNA	circBase
CUST_55855_PI438085371	3.94884	4.09633	3.64184	3.05422	3.0823	2.90855	3.098	3.23045	2.13749	2.97534	1.61859	0.69474	up	0.042437	0.585072	yes	CTGTGCCACCTCCTCCTTTAGAAAACTGATCTTAATACAGAATTGGAAAATATTTAACTC	FALSE	hsa_circ_0057743	NM_173822	FAM126B	family with sequence similarity 126, member B	ref|Homo sapiens family with sequence similarity 126, member B (FAM126B), mRNA [NM_173822]	chr2	202000000	201910316			circRNA	circBase
CUST_44614_PI438085371	4.97023	5.13703	4.71876	5.23219	4.77636	4.85671	4.62574	4.6767	4.61879	4.43456	1.25216	0.324416	up	0.026999	0.505219	no	GGACGTGCTGGCCTTTCTTCCTCTACGTCGCCTTCCACGACCCCCACCGCTGTGGGCACT	FALSE	hsa_circ_0045995	NM_000199	SGSH	N-sulfoglucosamine sulfohydrolase	ref|Homo sapiens N-sulfoglucosamine sulfohydrolase (SGSH), mRNA [NM_000199]	chr17	78200000	78188127			circRNA	circBase
CUST_31027_PI438085371	5.83786	5.1582	5.42107	5.28501	5.38426	5.4756	5.83955	6.00052	6.3153	5.85085	0.717432	-0.479086	down	0.02722	0.506939	no	ACCTTACTGGGAAATGCTGGGGCTCTCTAAAGTACCACTTACTCAAGCAACACGTGGTCC	FALSE	hsa_circ_0031725	NM_006364	SEC23A	Sec23 homolog A (S. cerevisiae)	ref|Homo sapiens Sec23 homolog A (S. cerevisiae) (SEC23A), mRNA [NM_006364]	chr14	39500000	39556212			circRNA	circBase
CUST_74377_PI438085371	7.34617	7.07347	7.48687	7.29385	7.26831	7.25123	7.00273	6.93715	7.08013	7.05315	1.1719	0.228855	up	0.027384	0.508088	no	TTTATCAAAAACATGATTACAGGGACATCTCAGATGGGAAAGGGCTCCTTCAAGTATGCC	FALSE	hsa_circ_0077005	NM_001402	EEF1A1	eukaryotic translation elongation factor 1 alpha 1	ref|Homo sapiens eukaryotic translation elongation factor 1 alpha 1 (EEF1A1), mRNA [NM_001402]	chr6	74200000	74229239			circRNA	circBase
CUST_10712_PI438085371	4.56224	4.746	4.63131	4.93615	4.34369	4.59017	4.20341	4.21204	3.96034	4.34106	1.30357	0.382473	up	0.027402	0.508088	no	CTTGTGCAAGGTGCACGGCTCCCGTCTGCGGCTCCCCCAGGTCTCACCAGCTGATTCTGG	FALSE	hsa_circ_0010622	NM_005529	HSPG2	heparan sulfate proteoglycan 2	ref|Homo sapiens heparan sulfate proteoglycan 2 (HSPG2), transcript variant 2, mRNA [NM_005529]	chr1	22200000	22180836			circRNA	circBase
CUST_22290_PI438085371	4.25308	4.07916	4.4725	4.14769	4.14045	4.72634	4.37525	4.23731	4.8331	4.84982	0.765361	-0.385787	down	0.027437	0.508088	no	AGCTTTGAACCTGATTTCACATCGCTGCTCCTGGCTCTACTGCGTGAACAACGTGCTGCT	FALSE	hsa_circ_0022707	NM_004579	MAP4K2	mitogen-activated protein kinase kinase kinase kinase 2	ref|Homo sapiens mitogen-activated protein kinase kinase kinase kinase 2 (MAP4K2), mRNA [NM_004579]	chr11	64600000	64564025			circRNA	circBase
CUST_72040_PI438085371	6.12658	6.11493	6.22124	6.07346	5.94199	6.11712	5.90909	5.5981	5.69624	5.42787	1.27099	0.345955	up	0.027538	0.508447	no	TAAAGCAGACAAAGCTTGAGAGAGCCAGGTCCTCCTGACTCTTACAAATCCAGTTGAGAA	FALSE	hsa_circ_0074560	NM_001135644	DCTN4			chr5	150000000	150097945			circRNA	circBase
CUST_50836_PI438085371	4.20712	3.85493	4.46381	3.91057	3.93249	3.99329	3.4254	3.50348	3.601	2.40234	1.61182	0.688687	up	0.04394	0.589412	yes	CAACGGACATATCCTACATGGCTTTCCACCAACCTGGGCATCCTGACCTGCATCGAGTGT	FALSE	hsa_circ_0052532	NM_003887	ASAP2	ArfGAP with SH3 domain, ankyrin repeat and PH domain 2	ref|Homo sapiens ArfGAP with SH3 domain, ankyrin repeat and PH domain 2 (ASAP2), transcript variant 1, mRNA [NM_003887]	chr2	9498884	9515073			circRNA	circBase
CUST_49371_PI438085371	2.5564	2.69548	2.99942	3.30556	2.474	3.48716	3.55034	3.76536	4.72652	2.88291	0.544768	-0.876287	down	0.031382	0.537355	yes	TCAGATGGAGATCTTGACAGAGCTGGGCTTGCACTTCCGGCGCCTGTCCCACGTGTCTGG	FALSE	hsa_circ_0050955	NM_001145901	SARS2	seryl-tRNA synthetase 2, mitochondrial		chr19	39400000	39410507			circRNA	circBase
CUST_28237_PI438085371	4.73474	4.57264	4.62272	4.02442	4.59256	4.88356	5.10421	5.74348	5.79752	5.43425	0.542167	-0.88319	down	0.0035767	0.326321	yes	TCTTACCGGGGTTTCCGAGACACTAAAGCGTTTTGCAGGGAAGGTGACAACAGCCAGTGT	FALSE	hsa_circ_0028838	NM_006836	GCN1L1	GCN1 general control of amino-acid synthesis 1-like 1 (yeast)	ref|Homo sapiens GCN1 general control of amino-acid synthesis 1-like 1 (yeast) (GCN1L1), mRNA [NM_006836]	chr12	121000000	120628203			circRNA	circBase
CUST_37340_PI438085371	10.1137	9.881	10.1305	9.62963	10.2829	10.3969	10.6391	10.6732	11.5057	11.2638	0.540299	-0.888171	down	0.0057757	0.327158	yes	CAATTGGAAATGCCAAAAACTCACTAATAGGGGTTGTTGCTGTAGCCCGTGCTGTTTATC	FALSE	hsa_circ_0038416	NR_027155	LOC100271836			chr16	21500000	21475314			circRNA	circBase
CUST_86585_PI438085371	3.3841	2.69218	3.51522	2.5378	3.37257	4.2888	4.2218	3.49525	3.95262	4.04317	0.535904	-0.899954	down	0.0062952	0.333814	yes	GATTCCACCGGGGCTGACTTTGACTTAGCAGATGCCTTTCGTGATGGAGGAAATAACGAC	FALSE	hsa_circ_0089806	TCONS_l2_00030652	TCONS_l2_00030652			chrX	2536780	2541494			circRNA	circBase
CUST_13343_PI438085371	6.36713	6.36174	6.53166	6.11081	6.52317	6.81699	7.17291	7.42966	7.66292	7.34336	0.533564	-0.906267	down	0.00048169	0.254223	yes	AATTTTTCTGCTTAGGCTTGATTTCCGACTCTTTTCACATGTTTTTCGATAGCACTGCCA	FALSE	hsa_circ_0013343	NM_001144884	SLC30A7	solute carrier family 30 (zinc transporter), member 7		chr1	101000000	101440458			circRNA	circBase
CUST_82620_PI438085371	5.10205	4.86666	4.51845	4.73734	4.48331	4.59218	3.90794	3.89168	3.49615	4.41124	1.60405	0.681722	up	0.0172761	0.448714	yes	GATCTCCCAGGTGCCCTGCTCTGTTGGTGGTTGGGGACAGCTCGCCTGCAGTGGATGCCG	FALSE	hsa_circ_0085648	NM_001135242	NDRG1			chr8	134000000	134260169			circRNA	circBase
CUST_12435_PI438085371	6.05377	5.39687	5.97263	5.9711	5.48062	6.28876	6.1288	5.98852	6.21159	6.22466	0.761298	-0.393467	down	0.0289	0.519799	no	ATGTGATACAAGATGTGTCTTGCTGAATCAGGGCTCTCTTATCCCTGCCATCGACTTACA	FALSE	hsa_circ_0012400	NM_007051	FAF1	Fas (TNFRSF6) associated factor 1	ref|Homo sapiens Fas (TNFRSF6) associated factor 1 (FAF1), mRNA [NM_007051]	chr1	51000000	51061888			circRNA	circBase
CUST_49979_PI438085371	7.33412	6.90428	7.39452	7.49751	7.43811	7.65241	7.62599	7.84862	7.55155	7.5022	0.799713	-0.322445	down	0.02892	0.519799	no	AAGAAACTCCTCAAGGGCCTCTTCCGGCAGGGCCTGCAATGCAAAGCCTCGGCCACCTTC	FALSE	hsa_circ_0051609	NM_016457	PRKD2	protein kinase D2	ref|Homo sapiens protein kinase D2 (PRKD2), transcript variant 1, mRNA [NM_016457]	chr19	47200000	47214295			circRNA	circBase
CUST_18201_PI438085371	4.57517	4.62017	4.80085	4.20686	4.76008	4.58779	3.50998	3.95626	3.70996	3.82743	1.59587	0.674341	up	0.012656	0.403983	yes	TTGCAAGGCACGAAAAACTCACACTTACAGTCTTTTGGGACCCACCACCTTATCTCTGAA	FALSE	hsa_circ_0018425	NM_001080512	BICC1	BicC family RNA binding protein 1	ref|Homo sapiens BicC family RNA binding protein 1 (BICC1), mRNA [NM_001080512]	chr10	60600000	60560806			circRNA	circBase
CUST_33520_PI438085371	4.84873	5.28647	5.306	5.02416	5.44772	4.79414	4.97421	4.96123	4.81782	4.42451	1.30879	0.388233	up	0.029419	0.523838	no	CTGCAAAAAGCTACCAGTGTCCTCCTCACCCTTGACAACAACGTGGTGAATGGTTCCAGC	FALSE	hsa_circ_0034454	NM_003246	THBS1	thrombospondin 1	ref|Homo sapiens thrombospondin 1 (THBS1), mRNA [NM_003246]	chr15	39900000	39882224			circRNA	circBase
CUST_10187_PI438085371	4.10803	3.90963	4.56135	4.44965	4.11552	4.25804	3.25136	3.45595	3.32669	3.49142	1.59344	0.672145	up	0.0146985	0.421393	yes	TGTTTTTTAAAATAAAATAGACATGTTATATTGCCAAGTGGACCTCCCCCACACGGCGAT	FALSE	hsa_circ_0010088	NM_015164	PLEKHM2	pleckstrin homology domain containing, family M (with RUN domain) member 2	ref|Homo sapiens pleckstrin homology domain containing, family M (with RUN domain) member 2 (PLEKHM2), mRNA [NM_015164]	chr1	16100000	16061264			circRNA	circBase
CUST_87392_PI438085371	6.59942	6.34841	6.57347	6.18659	6.44844	6.45365	6.74335	6.91713	7.04637	6.67612	0.792203	-0.336058	down	0.029536	0.523838	no	TTCAGCTCACACATGGTTCCTCCGGTTTAGGCTCAGCTAGCAGCATCCAGGCAGCTGTTC	FALSE	hsa_circ_0090653	NM_031407	HUWE1	HECT, UBA and WWE domain containing 1, E3 ubiquitin protein ligase	ref|Homo sapiens HECT, UBA and WWE domain containing 1, E3 ubiquitin protein ligase (HUWE1), mRNA [NM_031407]	chrX	53600000	53570929			circRNA	circBase
CUST_66735_PI438085371	5.53753	5.23219	5.69303	5.68779	5.46928	5.42286	4.71473	5.30813	4.6694	5.1743	1.38135	0.466082	up	0.02956	0.523838	no	ATGGCAATGGAGGAAGCAGAAGAGTTGCTGAAACGTGCTGGTGAGAGGGTTCTGCCGCAC	FALSE	hsa_circ_0069055	NM_001166136	EVC2	Ellis van Creveld syndrome 2	ref|Homo sapiens Ellis van Creveld syndrome 2 (EVC2), transcript variant 2, mRNA [NM_001166136]	chr4	5642240	5667376			circRNA	circBase
CUST_54536_PI438085371	6.50547	6.12399	6.45925	6.15734	6.47749	6.36944	6.76443	6.72504	6.71588	6.60376	0.817335	-0.291	down	0.029796	0.524303	no	AAGACTTCAGGGCCATCCCAGTAACCTGCATCACATCATGACTACAAATGTGCAAATGTC	FALSE	hsa_circ_0056389	NM_001145928	SAP130			chr2	129000000	128772488			circRNA	circBase
CUST_15512_PI438085371	4.2765	4.46381	4.5384	4.81827	4.69556	4.84014	4.74137	5.39872	5.10575	4.76652	0.751585	-0.411992	down	0.02982	0.524303	no	GATAAGCCAGGGTTTCCGCCCCCAACATATGTTATCCCCCCGCCTGTGGCATTTTCTATG	FALSE	hsa_circ_0015626	NM_001174061	SMG7	SMG7 nonsense mediated mRNA decay factor		chr1	184000000	183520056			circRNA	circBase
CUST_49369_PI438085371	2.37436	2.19976	3.29038	3.35492	3.66581	4.03657	3.84444	3.53349	3.96915	4.04407	0.532738	-0.908501	down	0.0176982	0.448714	yes	TAAATGGTCAGGACAAAGGGCTACTTCATGGACCACACCGTGGCCTTCAGGGACCTGCCA	FALSE	hsa_circ_0050953	NM_001145901	SARS2	seryl-tRNA synthetase 2, mitochondrial		chr19	39400000	39408779			circRNA	circBase
CUST_16300_PI438085371	5.66168	5.38939	5.55374	5.76721	5.39484	5.87059	5.7196	5.68982	6.33247	5.96344	0.778185	-0.361814	down	0.029923	0.524303	no	TCTGAAGAGGCTCGCTCACTCATTCAACAGGACACATTCAGCTAACGTATTTTAGCAGGT	FALSE	hsa_circ_0016433	NM_012424	RPS6KC1	ribosomal protein S6 kinase, 52kDa, polypeptide 1	ref|Homo sapiens ribosomal protein S6 kinase, 52kDa, polypeptide 1 (RPS6KC1), transcript variant 1, mRNA [NM_012424]	chr1	213000000	213436159			circRNA	circBase
CUST_48014_PI438085371	6.81469	6.56403	6.79732	6.21101	6.83248	6.78882	6.86531	7.17425	7.22406	7.0969	0.765268	-0.385963	down	0.030116	0.524303	no	GACTCAGGTCATGGGCTTCGACGGCTTCTTCTTTGGGCGCCTTGATTATCAAGATAAGTG	FALSE	hsa_circ_0049525	NM_000528	MAN2B1	mannosidase, alpha, class 2B, member 1	ref|Homo sapiens mannosidase, alpha, class 2B, member 1 (MAN2B1), transcript variant 1, mRNA [NM_000528]	chr19	12800000	12774649			circRNA	circBase
CUST_37344_PI438085371	8.37851	7.85025	8.04668	8.60929	8.20453	9.18492	8.26034	8.57897	8.78854	9.14901	0.671517	-0.574503	down	0.030123	0.524303	no	ACAATTGGAAATGCCAAAAACTCACTAATAGGGGGTGGTTGCAGAGTTTGGAGCCATTTT	FALSE	hsa_circ_0038420	NR_027155	LOC100271836			chr16	21500000	21483072			circRNA	circBase
CUST_58855_PI438085371	5.31053	5.25259	5.67468	5.35625	5.94243	5.18049	4.923	4.93714	4.91043	4.23203	1.59182	0.670678	up	0.0116611	0.396651	yes	TGTTGCCCAATAAAGCTTGTGTACGTTCTGCCAATCCCAGGACCCACCGGCTCAGAAGGG	FALSE	hsa_circ_0060861	NM_006045	ATP9A	ATPase, class II, type 9A	ref|Homo sapiens ATPase, class II, type 9A (ATP9A), mRNA [NM_006045]	chr20	50200000	50273689			circRNA	circBase
CUST_13340_PI438085371	4.86153	5.06755	5.11352	5.78777	5.25663	6.29464	6.06101	5.96059	6.39584	5.91818	0.532683	-0.908652	down	0.00106205	0.254238	yes	ATTTTACAAGCTTAGGCTTGATTTCCGACTCTTTTCACATGTTTTTCGATAGCACTGCCA	FALSE	hsa_circ_0013340	NM_133496	SLC30A7	solute carrier family 30 (zinc transporter), member 7	ref|Homo sapiens solute carrier family 30 (zinc transporter), member 7 (SLC30A7), transcript variant 1, mRNA [NM_133496]	chr1	101000000	101383683			circRNA	circBase
CUST_63683_PI438085371	4.76516	5.05436	5.00581	4.90253	4.97829	4.94616	4.67891	4.72085	4.74851	4.69203	1.13598	0.183935	up	0.030495	0.526222	no	TTCAGCCTACTGGCGAGTATGTGTCCTGCCTTCTCTCACTGCTCCGCCAGATGTGTGACA	FALSE	hsa_circ_0065886	NM_004947	DOCK3	dedicator of cytokinesis 3	ref|Homo sapiens dedicator of cytokinesis 3 (DOCK3), mRNA [NM_004947]	chr3	51300000	51367654			circRNA	circBase
CUST_61469_PI438085371	6.55349	6.18484	6.4165	6.71485	6.54631	7.05254	6.55783	6.60574	7.16455	7.04223	0.757133	-0.401381	down	0.031	0.534037	no	TCTTATTTAAGTTCTGGGGGCTGGTTTGACTGGATGATGCCTACTCTTCTCTTATGGCTG	FALSE	hsa_circ_0063620	NM_004599	SREBF2	sterol regulatory element binding transcription factor 2	ref|Homo sapiens sterol regulatory element binding transcription factor 2 (SREBF2), transcript variant 1, mRNA [NM_004599]	chr22	42300000	42302375			circRNA	circBase
CUST_39941_PI438085371	3.28359	2.77191	3.6609	2.77654	3.34126	3.99287	3.96886	4.04334	5.24456	3.13359	0.532258	-0.909802	down	0.043045	0.585072	yes	ATTGGACAGGGCTGTTCTGGATGAGAAATTAAACTAGTGAATTACAGTGCCGAACCCACG	FALSE	hsa_circ_0041128	NM_001242822	DEF8	differentially expressed in FDCP 8 homolog (mouse)		chr16	90000000	90025774			circRNA	circBase
CUST_53612_PI438085371	4.64699	4.30444	4.82342	4.60692	4.41374	5.00806	5.43207	5.5835	5.54066	5.78278	0.53207	-0.910311	down	0.00041769	0.241813	yes	AACTGGGCTACCTTAACCCTGGGGTCTGTGGACGGTCTGCTGAATGCCCATAGGAGGAAT	FALSE	hsa_circ_0055422	NM_000821	GGCX	gamma-glutamyl carboxylase	ref|Homo sapiens gamma-glutamyl carboxylase (GGCX), transcript variant 1, mRNA [NM_000821]	chr2	85800000	85783383			circRNA	circBase
CUST_42620_PI438085371	3.07796	3.78904	3.42637	3.93385	3.45146	4.38908	4.40715	3.66857	4.15923	3.81523	0.68202	-0.552115	down	0.031424	0.537355	no	TAAAAATTATAAAGAATCCTTCTTTCCTTTTTGCTGGTAGGGCCGGGTGGTTGCTGCCGA	FALSE	hsa_circ_0043926	NM_000988	RPL27	ribosomal protein L27	ref|Homo sapiens ribosomal protein L27 (RPL27), mRNA [NM_000988]	chr17	41200000	41154971			circRNA	circBase
CUST_25093_PI438085371	2.6359	3.24663	3.95019	3.52666	3.60601	2.99446	2.30691	3.23744	2.65352	2.44191	1.58692	0.66623	up	0.044357	0.590411	yes	CCAGCTAAAGGAATTTCCATTTTTTACCTTGACGGCATTTCCTCCTGGATTCCTTGTACA	FALSE	hsa_circ_0025608	NM_014802	C2CD5	C2 calcium-dependent domain containing 5	ref|Homo sapiens C2 calcium-dependent domain containing 5 (C2CD5), transcript variant 6, mRNA [NM_014802]	chr12	22600000	22659753			circRNA	circBase
CUST_36467_PI438085371	6.3153	6.11914	6.35516	6.30169	6.62665	6.67521	6.56821	6.5958	6.79097	6.4165	0.831767	-0.265749	down	0.031817	0.540825	no	ATGGATGGAGGGCTCCTTCACCTACCAAACGCAAAGACCGCTCAGATGAGAAGTCCAAGG	FALSE	hsa_circ_0037510	NM_080594	RNPS1			chr16	2312278	2314332			circRNA	circBase
CUST_63696_PI438085371	3.30953	2.12065	3.73819	2.43649	2.48622	2.85007	3.83018	3.80937	4.12293	4.05714	0.530078	-0.915722	down	0.042361	0.585072	yes	GGATGGGTCCTACTCATGAACAGATTGTGGAAATGATGGAATTTTTGATAGAATATGGCC	FALSE	hsa_circ_0065899	NM_014703	VPRBP	Vpr (HIV-1) binding protein	ref|Homo sapiens Vpr (HIV-1) binding protein (VPRBP), transcript variant 1, mRNA [NM_014703]	chr3	51500000	51459882			circRNA	circBase
CUST_11795_PI438085371	7.5422	7.36165	7.67266	7.16109	7.73631	7.61184	7.73413	7.89537	7.98944	7.85025	0.800279	-0.321426	down	0.031943	0.540825	no	TACAAGTATGATACGGGCTCTGACGACTGGGATACCAGGTGGTTCTAACTTTGATGGTTT	FALSE	hsa_circ_0011733	NM_005540	INPP5B	inositol polyphosphate-5-phosphatase, 75kDa	ref|Homo sapiens inositol polyphosphate-5-phosphatase, 75kDa (INPP5B), transcript variant 1, mRNA [NM_005540]	chr1	38300000	38357126			circRNA	circBase
CUST_75134_PI438085371	9.41252	8.85756	9.10086	7.82301	9.15612	9.08997	9.65209	9.62963	10.3629	10.198	0.529792	-0.916503	down	0.033436	0.546796	yes	GCTTATATGAAGGTTACGACTCACTGATTAAAAAGAGGGACTTTTTCAAATACTTTGCAC	FALSE	hsa_circ_0077777	NM_001199620	NCOA7			chr6	126000000	126207312			circRNA	circBase
CUST_13341_PI438085371	6.07346	5.87656	6.15016	6.21486	5.86828	6.94538	6.61533	6.82451	7.38163	7.03541	0.527123	-0.923789	down	0.00021813	0.180908	yes	CTATCAGAGGCTTAGGCTTGATTTCCGACTCTTTTCACATGTTTTTCGATAGCACTGCCA	FALSE	hsa_circ_0013341	NM_133496	SLC30A7	solute carrier family 30 (zinc transporter), member 7	ref|Homo sapiens solute carrier family 30 (zinc transporter), member 7 (SLC30A7), transcript variant 1, mRNA [NM_133496]	chr1	101000000	101427474			circRNA	circBase
CUST_62978_PI438085371	5.50242	5.11789	4.98894	4.54366	5.14337	5.03824	5.72754	5.64647	5.76999	5.92624	0.677155	-0.562442	down	0.032218	0.540825	no	ATGACTTGGAGATGGGACGTGCTGCTCTATGGGACCTTCAGAATCCATGTAAGAGACCCC	FALSE	hsa_circ_0065177	NR_033373	KIF9-AS1	KIF9 antisense RNA 1	ref|Homo sapiens KIF9 antisense RNA 1 (KIF9-AS1), long non-coding RNA [NR_033373]	chr3	47300000	47285606			circRNA	circBase
CUST_10039_PI438085371	7.36677	6.83888	7.21136	7.10901	7.20953	7.37091	7.40208	7.50941	7.62176	7.23786	0.822853	-0.281293	down	0.032404	0.542137	no	AGAGCTTGTGGGGCTGTTCCCGACACAGCAGTGCCCACAGAGGCCTACTGACTGCAGGAA	FALSE	hsa_circ_0009936	NM_001243	TNFRSF8	tumor necrosis factor receptor superfamily, member 8	ref|Homo sapiens tumor necrosis factor receptor superfamily, member 8 (TNFRSF8), transcript variant 1, mRNA [NM_001243]	chr1	12200000	12186293			circRNA	circBase
CUST_5010_PI438085371	5.79869	5.33605	5.7255	5.69562	5.99362	6.13253	5.84694	6.10749	6.3806	5.91407	0.775701	-0.366428	down	0.032745	0.544352	no	CATGAATATCGCGGGCCTCATCCGCACAGACAGCACCGACTTCTTCATTGAGCCTCTGGA	FALSE	hsa_circ_0004606	NM_139155	ADAMTS14	ADAM metallopeptidase with thrombospondin type 1 motif, 14	ref|Homo sapiens ADAM metallopeptidase with thrombospondin type 1 motif, 14 (ADAMTS14), transcript variant 1, mRNA [NM_139155]	chr10	72500000	72468534			circRNA	circBase
CUST_63104_PI438085371	6.53907	6.25609	6.34051	5.97457	6.73421	6.37898	6.80907	6.83248	7.07913	7.12697	0.718753	-0.476432	down	0.032842	0.544352	no	TTTTACCCAGACAGAAAAACCGGCGCTCACTAGGGCAGAATGCAGCCTACGGAGGATGGC	FALSE	hsa_circ_0065303	NM_003074	SMARCC1	SWI/SNF related, matrix associated, actin dependent regulator of chromatin, subfamily c, member 1	ref|Homo sapiens SWI/SNF related, matrix associated, actin dependent regulator of chromatin, subfamily c, member 1 (SMARCC1), mRNA [NM_003074]	chr3	47800000	47823596			circRNA	circBase
CUST_60847_PI438085371	4.80374	4.70306	5.41527	5.56887	4.94527	5.64816	5.63237	5.59573	5.87394	5.56345	0.671058	-0.575491	down	0.032976	0.544352	no	GTTTCCTTTCCGATCTATTGGGCTTCCTGATGTCCATTCAGGATATGGGTTTGCTATTGG	FALSE	hsa_circ_0062974	NM_014306	RTCB	RNA 2',3'-cyclic phosphate and 5'-OH ligase	ref|Homo sapiens RNA 2',3'-cyclic phosphate and 5'-OH ligase (RTCB), mRNA [NM_014306]	chr22	32800000	32802748			circRNA	circBase
CUST_26573_PI438085371	3.65651	3.52058	3.47282	3.5146	3.84222	4.37641	3.72783	3.82691	3.7641	4.18226	0.771558	-0.374153	down	0.03302	0.544352	no	CTCTGAGATGGCAACCTCCAAGTCCCAGATCATGTCTCTGTGGGGTCTGGTCTCCAAGAT	FALSE	hsa_circ_0027124	NM_001178078	STAT6			chr12	57500000	57502082			circRNA	circBase
CUST_87432_PI438085371	5.71702	5.58311	6.04179	5.55579	5.94303	5.71532	5.26758	5.31117	5.56476	5.10296	1.29755	0.37579	up	0.033083	0.544352	no	AAACAAATAGACACTGTCACATGAACCCAAAGTCCTTCAAGAGGGTCTCCTTCAGTTGGA	FALSE	hsa_circ_0090693	NM_031407	HUWE1	HECT, UBA and WWE domain containing 1, E3 ubiquitin protein ligase	ref|Homo sapiens HECT, UBA and WWE domain containing 1, E3 ubiquitin protein ligase (HUWE1), mRNA [NM_031407]	chrX	53600000	53631795			circRNA	circBase
CUST_34712_PI438085371	3.19733	2.95163	3.33039	3.08571	3.23696	3.5519	3.58845	4.39391	4.74645	4.20996	0.522053	-0.937732	down	0.0177243	0.448714	yes	ACAATAGGGACAGCTTCGTTTAGAGGCACTTCATCAGATCCTCGTTCTATTGTCTGGGAT	FALSE	hsa_circ_0035682	NM_003922	HERC1	HECT and RLD domain containing E3 ubiquitin protein ligase family member 1	ref|Homo sapiens HECT and RLD domain containing E3 ubiquitin protein ligase family member 1 (HERC1), mRNA [NM_003922]	chr15	63900000	63988538			circRNA	circBase
CUST_13344_PI438085371	6.49646	5.77596	6.64774	6.56332	6.7804	6.93063	7.25698	7.52413	7.80319	7.46584	0.520014	-0.943377	down	0.0032759	0.322343	yes	TAAAAATCTCCTTAGGCTTGATTTCCGACTCTTTTCACATGTTTTTCGATAGCACTGCCA	FALSE	hsa_circ_0013344	NM_133496	SLC30A7	solute carrier family 30 (zinc transporter), member 7	ref|Homo sapiens solute carrier family 30 (zinc transporter), member 7 (SLC30A7), transcript variant 1, mRNA [NM_133496]	chr1	101000000	101447311			circRNA	circBase
CUST_9635_PI438085371	2.481	2.87881	3.73742	2.00303	2.45508	2.95447	3.51342	3.98061	4.49752	3.36382	0.517309	-0.950902	down	0.04248	0.585072	yes	TTGGGCTTTGTCTTCCCTGCGTTGACTATTTGGAATGTGATCTGGGACAGACAGAATTTA	FALSE	hsa_circ_0009525	NM_024654	NOL9	nucleolar protein 9	ref|Homo sapiens nucleolar protein 9 (NOL9), mRNA [NM_024654]	chr1	6589053	6601987			circRNA	circBase
CUST_26367_PI438085371	3.84041	3.32179	2.99707	3.43185	3.71027	4.1357	4.0229	4.20349	4.98981	4.84511	0.507287	-0.979125	down	0.0042555	0.326321	yes	AGGGCTGTGGAGTACTCCTGATTGTGACATCACATTCATCCCCTGGGCGATGGAGCTTGT	FALSE	hsa_circ_0026914	NR_040053	RNF41			chr12	56600000	56610397			circRNA	circBase
CUST_30808_PI438085371	3.24908	2.76281	1.9805	2.59164	2.01647	2.96633	3.69088	3.8611	3.42808	3.60689	0.503285	-0.990552	down	0.0081582	0.360614	yes	TTCATTATCATTGATGATGGGGCTGCTGAAAAGGAAACTCTGCCAGAGTTTGGAGAGGGA	FALSE	hsa_circ_0031500	NM_015473	HEATR5A	HEAT repeat containing 5A	ref|Homo sapiens HEAT repeat containing 5A (HEATR5A), mRNA [NM_015473]	chr14	31800000	31774383			circRNA	circBase
CUST_5046_PI438085371	2.36895	2.50901	3.3246	2.67453	2.32504	2.9189	3.56535	3.91509	3.93068	3.82892	0.503003	-0.99136	down	0.0054412	0.326321	yes	CTGCATGGGGAGCTTCTCGAAACAGTCATAACCTCAAAAATGACTTTTTAATTCAAATAT	FALSE	hsa_circ_0004642	NM_015317	PUM2	pumilio RNA-binding family member 2	ref|Homo sapiens pumilio RNA-binding family member 2 (PUM2), transcript variant 1, mRNA [NM_015317]	chr2	20500000	20532824			circRNA	circBase
CUST_20882_PI438085371	6.12096	6.03627	6.19785	5.6887	6.04573	6.11892	5.43917	5.40139	5.34267	5.6579	1.3434	0.425893	up	0.033983	0.547148	no	CTTTGATGAGTTATCCTTATATCCCTATTCTCCCGGCTCAGCTACTGGAAGTTCTAAGTT	FALSE	hsa_circ_0021231	NM_030962	SBF2	SET binding factor 2	ref|Homo sapiens SET binding factor 2 (SBF2), mRNA [NM_030962]	chr11	10000000	10022569			circRNA	circBase
CUST_41603_PI438085371	4.92496	4.55669	4.37493	5.09843	5.05473	5.46502	4.91584	5.08857	5.40331	5.44527	0.726152	-0.461657	down	0.034023	0.547148	no	TACTCCAGAGCTCCGACTTATTTCTGTGGGCAGACATTAACATTCAGGGCGGCGGGGCTG	FALSE	hsa_circ_0042861	NM_015986	CRLF3	cytokine receptor-like factor 3	ref|Homo sapiens cytokine receptor-like factor 3 (CRLF3), transcript variant 1, mRNA [NM_015986]	chr17	29100000	29151778			circRNA	circBase
CUST_82592_PI438085371	3.29649	3.4288	3.11244	2.60618	3.50752	3.60071	3.8964	4.01474	3.45307	3.48556	0.707201	-0.499808	down	0.03432	0.548145	no	AAAGCTTCAAGTTCTTGGAACAAATTCTGGCGAGGAGTGGGCTGGCGGCGGTAGCTGTCG	FALSE	hsa_circ_0085620	NM_015137	EFR3A	EFR3 homolog A (S. cerevisiae)	ref|Homo sapiens EFR3 homolog A (S. cerevisiae) (EFR3A), mRNA [NM_015137]	chr8	133000000	132958880			circRNA	circBase
CUST_60650_PI438085371	1.59069	2.60901	3.19571	3.19429	2.7872	3.7588	3.36065	3.46864	4.21367	3.59759	0.498446	-1.00449	down	0.0159635	0.439912	yes	GCAGCCCCAGATGACAGTGTGCTTCACCTGACTTTCTACTACCTCATGAACCTCAACATC	FALSE	hsa_circ_0062772	NM_001002878	THOC5	THO complex 5	ref|Homo sapiens THO complex 5 (THOC5), transcript variant 1, mRNA [NM_001002878]	chr22	29900000	29921935			circRNA	circBase
CUST_62716_PI438085371	5.3522	4.86836	5.36799	5.06233	4.98894	5.11204	4.23132	4.09493	4.18441	4.70694	1.58231	0.662033	up	0.0159805	0.439912	yes	ATAAATACATGTCTCGACATGAGTTGTACTTCTAAAGGGCTGTGCTGAAGTTTGCTGCTG	FALSE	hsa_circ_0064909	NM_002295	RPSA			chr3	39500000	39454032			circRNA	circBase
CUST_26516_PI438085371	4.67296	4.68356	4.93519	5.00956	4.80826	5.05241	4.20022	4.22409	4.02525	3.87363	1.46083	0.546787	up	0.034619	0.549879	no	GTCCTGCAAGAAATGGAGGCAAACGACCATTTTAACTTTACTGGCCTTCCCCCTGCACCT	FALSE	hsa_circ_0027066	NM_013449	BAZ2A	bromodomain adjacent to zinc finger domain, 2A	ref|Homo sapiens bromodomain adjacent to zinc finger domain, 2A (BAZ2A), transcript variant 1, mRNA [NM_013449]	chr12	57000000	57011316			circRNA	circBase
CUST_74614_PI438085371	5.46295	4.64893	5.17903	4.75369	4.95564	4.91988	5.53446	5.83309	5.7468	5.86432	0.66912	-0.579663	down	0.034784	0.550992	no	TTGACTGTGGGCCTTCTTTGCTACTTGAAAACTACCAGCCATGGCTAGACCTGAAAATTT	FALSE	hsa_circ_0077246	NM_153816	SNX14	sorting nexin 14	ref|Homo sapiens sorting nexin 14 (SNX14), transcript variant 1, mRNA [NM_153816]	chr6	86300000	86281933			circRNA	circBase
CUST_51438_PI438085371	2.69167	2.99452	2.8411	2.69009	2.44345	3.22952	3.42428	3.72084	3.91069	4.41374	0.497356	-1.00765	down	0.002056	0.286191	yes	CTGGGTTTGACTCACCCTGGACAGTATCACTCCGTGGAGGAAGACTGTGAGACTGTGGCT	FALSE	hsa_circ_0053165	NR_028323	SLC5A6	solute carrier family 5 (sodium/multivitamin and iodide cotransporter), member 6		chr2	27400000	27430658			circRNA	circBase
CUST_507_PI438085371	4.72314	4.36412	3.90843	4.25251	4.08971	3.95372	3.13792	3.72065	3.38692	3.84896	1.57784	0.657949	up	0.0123393	0.401432	yes	CCCCCCGCAGTATATCCACGCTGCCGGCATCATCCACAGAGGGAGCGGGAGCGCCCCAGC	FALSE	hsa_circ_0063905	NM_002969	MAPK12			chr22	50700000	50700089			circRNA	circBase
CUST_20401_PI438085371	4.88056	4.64309	4.98541	5.42107	4.91503	5.81584	5.44772	5.31011	5.41095	5.07166	0.735999	-0.442224	down	0.035381	0.557407	no	TTCTACCCAACCCTGAAGGGGCCTCATCCACATGCTCACCCACTTGGCCGAGGCTCTGCA	FALSE	hsa_circ_0020734	NM_001142675	CHID1			chr11	870120	893519			circRNA	circBase
CUST_88319_PI438085371	3.63577	3.83403	4.29973	3.87985	3.83326	3.39543	3.52386	3.74254	3.66173	2.98682	1.3514	0.434454	up	0.035445	0.557658	no	CAAAAAATCTCGAAACCGATCTGCTCCTCCGTATAAAGGACATCAGTCATTTCTTAATGC	FALSE	hsa_circ_0091643	NM_001171876	MCF2			chrX	139000000	138733947			circRNA	circBase
CUST_7573_PI438085371	4.02274	3.74226	4.1623	2.89907	4.72455	4.01133	4.99005	4.77899	5.30082	5.55209	0.494325	-1.01647	down	0.034321	0.548145	yes	GCATACCTGAGTCTCCATCACATTTTTGCCCAGAGGTAGGGGGGATTATGCCCAGTTTTG	FALSE	hsa_circ_0007316	NM_032142	CEP192	centrosomal protein 192kDa	ref|Homo sapiens centrosomal protein 192kDa (CEP192), mRNA [NM_032142]	chr18	13100000	13114250			circRNA	circBase
CUST_76410_PI438085371	3.32222	3.526	3.98703	3.61251	3.84009	3.56855	3.427	3.17639	2.71712	2.97266	1.3998	0.485223	up	0.035917	0.55784	no	ACAGATCAAGAGATGGACAGAGACGTATGTGCGTTGGTCTCCTAAGGGCACCTACCTGGC	FALSE	hsa_circ_0079168	NM_001037283	EIF3B	eukaryotic translation initiation factor 3, subunit B	ref|Homo sapiens eukaryotic translation initiation factor 3, subunit B (EIF3B), transcript variant 2, mRNA [NM_001037283]	chr7	2404006	2416710			circRNA	circBase
CUST_2963_PI438085371	5.46373	4.97468	5.25826	5.293	5.21917	5.06444	5.16961	4.97445	4.62386	4.81061	1.24244	0.313174	up	0.035937	0.55784	no	AACGATGGTCAAAAAGGCTGCGGGCCTCTCGGGTGCTTCTTGTCGGCTTGAAAGGACTTG	FALSE	hsa_circ_0002444	NR_027280	SAE1			chr19	47600000	47658470			circRNA	circBase
CUST_57280_PI438085371	4.94068	4.97984	5.00635	4.79215	4.73402	4.72941	4.13604	4.55053	4.859	4.04396	1.34427	0.42682	up	0.036085	0.55841	no	GAATCCCAGAGACATGCGCCGCTTCCAGGTTCTTCCTCAAGTTCTTCCTCAAATGCAACC	FALSE	hsa_circ_0059221	NM_001110514	EBF4	early B-cell factor 4	ref|Homo sapiens early B-cell factor 4 (EBF4), mRNA [NM_001110514]	chr20	2729194	2729276			circRNA	circBase
CUST_53881_PI438085371	2.58677	2.59842	3.22799	1.11931	2.51798	2.44327	3.87682	3.41653	3.74827	3.67516	0.492462	-1.02191	down	0.045919	0.593726	yes	CTAATGTGAGGTTTCTTTGTGCACATTAAAGTCTTCTTTCAGCATCATTTTCCTGGGGGG	FALSE	hsa_circ_0055713	NM_001122646	FAM178B	family with sequence similarity 178, member B	ref|Homo sapiens family with sequence similarity 178, member B (FAM178B), transcript variant A, mRNA [NM_001122646]	chr2	97500000	97636514			circRNA	circBase
CUST_46913_PI438085371	4.9023	4.3677	4.72053	4.0623	4.5486	3.95922	4.39549	3.38206	3.68129	3.92941	1.57003	0.650792	up	0.0187609	0.452482	yes	CAGTGAGAAGGTGTGGGCCAGGTCGTGCTCCAGGTTGCTGCTGCCACCAACTGCAAACAT	FALSE	hsa_circ_0048381	NM_032482	DOT1L	DOT1-like histone H3K79 methyltransferase	ref|Homo sapiens DOT1-like histone H3K79 methyltransferase (DOT1L), mRNA [NM_032482]	chr19	2193687	2217089			circRNA	circBase
CUST_42615_PI438085371	4.63879	4.55194	4.66512	5.08211	4.47378	5.18566	4.63789	5.12258	5.10938	5.34927	0.75859	-0.398608	down	0.036359	0.5599	no	AATCTCAGTGACCTTCAGGTGAGTGGCCGGGGTTTGCCTGATGATCATGCTGGGCCCATT	FALSE	hsa_circ_0043921	NM_001136042	AARSD1			chr17	41100000	41108337			circRNA	circBase
CUST_44366_PI438085371	6.0399	5.64517	6.02953	5.32147	5.92835	5.67347	6.53646	6.57745	6.5109	6.40168	0.684391	-0.547107	down	0.03648	0.56025	no	AAGAGGGCTCCTTGTGGACGTTGCTACTCACTAGCTTGGGTGCGGAAGCTGGAGCTAGAA	FALSE	hsa_circ_0045738	NM_032478	MRPL38	mitochondrial ribosomal protein L38	ref|Homo sapiens mitochondrial ribosomal protein L38 (MRPL38), mRNA [NM_032478]	chr17	73900000	73916188			circRNA	circBase
CUST_33527_PI438085371	4.99211	4.84044	4.98117	5.13102	5.39847	4.54105	5.01723	4.90398	4.50462	4.63455	1.27311	0.348355	up	0.036542	0.56025	no	TATATTTATACTACCAGTGTCCTCCTCACCCTTGACAACAACGTGGTGAATGGTTCCAGC	FALSE	hsa_circ_0034461	NM_003246	THBS1	thrombospondin 1	ref|Homo sapiens thrombospondin 1 (THBS1), mRNA [NM_003246]	chr15	39900000	39889668			circRNA	circBase
CUST_80661_PI438085371	4.37447	4.39892	4.69556	3.71444	4.20156	4.31496	4.96913	4.74306	5.06312	4.9076	0.696124	-0.522584	down	0.036596	0.56025	no	CCTCAGAAGCGCACTTCCGCTCCCCAGTTGCCGCGGGATGGCAAGCCGGCGTGGGGGAAG	FALSE	hsa_circ_0083633	NR_033902	KIAA1967			chr8	22500000	22464838			circRNA	circBase
CUST_69984_PI438085371	3.039	3.24248	3.64025	3.73919	3.73539	4.23853	3.70872	3.9125	3.68262	4.4384	0.698874	-0.516895	down	0.036623	0.56025	no	TTGACACAAGCTTTCCCTTGGGTCCTCTCTGTTACAGAAGTTCTGATTTTTCCTAGCGAG	FALSE	hsa_circ_0072398	NM_012343	NNT			chr5	43600000	43624222			circRNA	circBase
CUST_14507_PI438085371	3.50326	3.69587	3.86666	3.15107	2.21534	3.62657	4.23244	4.42621	4.91825	4.36502	0.490642	-1.02726	down	0.021081	0.46962	yes	AGGGCTGTGTTGATGACTGCCTCAATAGGCTCCCAGCCAACCTCTGATAAACCCTCCCAG	FALSE	hsa_circ_0014581	NM_018489	ASH1L	ash1 (absent, small, or homeotic)-like (Drosophila)	ref|Homo sapiens ash1 (absent, small, or homeotic)-like (Drosophila) (ASH1L), mRNA [NM_018489]	chr1	155000000	155429689			circRNA	circBase
CUST_61171_PI438085371	5.96025	6.0966	6.1467	5.83648	6.28308	5.80222	5.83786	5.99077	5.7255	5.86289	1.16536	0.220773	up	0.037023	0.563976	no	TTGACAATAAATTTGGAGCAAGAGGTGGTGGTGGCCTTCCCCCGAAGAAATTTGGTAATC	FALSE	hsa_circ_0063315	NM_001098504	DDX17	DEAD (Asp-Glu-Ala-Asp) box helicase 17		chr22	38900000	38897285			circRNA	circBase
CUST_33511_PI438085371	1.85515	2.54917	2.56518	2.9929	2.7818	3.00648	3.59793	3.87449	3.80741	3.68705	0.484365	-1.04583	down	0.0027993	0.310146	yes	GTTTCATTAGGGGGTGCTGCAGAATGTGAGGTTTGTCTTTGGAACCACACCAGAAGACAT	FALSE	hsa_circ_0034445	NM_003246	THBS1	thrombospondin 1	ref|Homo sapiens thrombospondin 1 (THBS1), mRNA [NM_003246]	chr15	39900000	39886397			circRNA	circBase
CUST_70119_PI438085371	3.21937	3.44335	3.46466	3.00667	2.17823	3.64473	4.05361	4.34573	4.01441	4.5	0.483222	-1.04924	down	0.0055006	0.326321	yes	ATCATCAACAAAGGGACTTGCCATGAGGTGTTGAAGCCTTGTTTCACTGAGTTGGAGAGA	FALSE	hsa_circ_0072538	NM_022913	GPBP1	GC-rich promoter binding protein 1	ref|Homo sapiens GC-rich promoter binding protein 1 (GPBP1), transcript variant 1, mRNA [NM_022913]	chr5	56500000	56510020			circRNA	circBase
CUST_18257_PI438085371	2.50349	2.22217	3.26377	2.30672	3.19661	3.45736	3.79477	3.56003	4.0834	4.02633	0.471123	-1.08582	down	0.0027163	0.309405	yes	ACTACATAGGGCAGCACACTTCTGCTTTTGTTCCTTCATCAGGACGAATTTACTCTTTTG	FALSE	hsa_circ_0018484	NM_022079	HERC4	HECT and RLD domain containing E3 ubiquitin protein ligase 4	ref|Homo sapiens HECT and RLD domain containing E3 ubiquitin protein ligase 4 (HERC4), transcript variant 1, mRNA [NM_022079]	chr10	69700000	69773943			circRNA	circBase
CUST_53293_PI438085371	3.09778	3.4665	3.52612	3.56317	3.06761	3.69456	3.49885	3.74887	3.5761	4.15361	0.763043	-0.390163	down	0.03756	0.567112	no	ATCAACCCAAGGTGATGCTTTTGCTACGACCTCATTTTCTGCTGGAACTGACTGACAGAT	FALSE	hsa_circ_0055080	NM_014911	AAK1	AP2 associated kinase 1	ref|Homo sapiens AP2 associated kinase 1 (AAK1), mRNA [NM_014911]	chr2	69700000	69748120			circRNA	circBase
CUST_88461_PI438085371	5.37624	5.04658	5.25334	4.85152	5.78907	5.58693	5.62747	5.4944	6.07872	5.944	0.71551	-0.482955	down	0.038102	0.567192	no	TGGCACTGGGCTCTCTTACATTGCTGAGGACGAGAATGGGAAGATTGTGGGGTATGTCCT	FALSE	hsa_circ_0091792	NM_003491	NAA10	N(alpha)-acetyltransferase 10, NatA catalytic subunit	ref|Homo sapiens N(alpha)-acetyltransferase 10, NatA catalytic subunit (NAA10), transcript variant 1, mRNA [NM_003491]	chrX	153000000	153199454			circRNA	circBase
CUST_6353_PI438085371	5.04208	4.90603	5.29013	5.67156	4.92383	5.36487	5.62983	5.41706	5.8037	5.66526	0.752927	-0.409418	down	0.038119	0.567192	no	AGAAGAGCTTTGATAGAAGGGCTACTCCTGAGTTGTCCAGTGTACAGAAGCTTACTGGAA	FALSE	hsa_circ_0006019	NM_024408	NOTCH2	notch 2	ref|Homo sapiens notch 2 (NOTCH2), transcript variant 1, mRNA [NM_024408]	chr1	121000000	120594393			circRNA	circBase
CUST_33843_PI438085371	4.12829	3.57097	4.42289	3.96131	4.18192	3.81868	3.65706	3.54369	3.63875	2.81814	1.47204	0.557814	up	0.038135	0.567192	no	GCAGCTCGCAAGCACCAGCCTCCCTACATCATTGCAGTGTTGCCTCGATATGTTGAGATC	FALSE	hsa_circ_0034786	NM_015289	VPS39	vacuolar protein sorting 39 homolog (S. cerevisiae)	ref|Homo sapiens vacuolar protein sorting 39 homolog (S. cerevisiae) (VPS39), transcript variant 2, mRNA [NM_015289]	chr15	42500000	42470768			circRNA	circBase
CUST_20070_PI438085371	2.47441	2.93384	3.41385	2.41469	2.9372	3.48689	2.93047	3.45043	3.5062	3.42374	0.69508	-0.524748	down	0.038177	0.567192	no	AATAAAACTGAAGCTTTCTCATCCTGAAGATTACGGGGGACTCATTTTTACCAGCCCCAG	FALSE	hsa_circ_0020370	NM_000375	UROS	uroporphyrinogen III synthase	ref|Homo sapiens uroporphyrinogen III synthase (UROS), mRNA [NM_000375]	chr10	128000000	127503699			circRNA	circBase
CUST_44739_PI438085371	5.15337	4.95383	4.68467	5.02329	4.95917	5.64194	4.8061	5.35038	5.48896	5.83309	0.722351	-0.469229	down	0.038879	0.568544	no	ATCCACAAGAACGCACTTTCCTCCCAGGTGGGGTTTTTCGGCTACGTCAGCTTCACCGAG	FALSE	hsa_circ_0046122	NM_001037984	SLC38A10	solute carrier family 38, member 10	ref|Homo sapiens solute carrier family 38, member 10 (SLC38A10), transcript variant 1, mRNA [NM_001037984]	chr17	79200000	79249951			circRNA	circBase
CUST_78238_PI438085371	4.363	4.28083	4.43456	3.8298	3.48556	3.68129	3.73126	3.37132	3.77068	3.25999	1.42983	0.515843	up	0.039036	0.570122	no	TGGAAAAGAAGGTCCTGTCGGCCCTCCTGGTAGTCGTGGTGCAAGTGGCCCTGCTGGAGT	FALSE	hsa_circ_0081128	NM_000089	COL1A2	collagen, type I, alpha 2	ref|Homo sapiens collagen, type I, alpha 2 (COL1A2), mRNA [NM_000089]	chr7	94000000	94041433			circRNA	circBase
CUST_32818_PI438085371	5.34267	5.07468	5.52836	5.28319	5.59337	5.21808	5.10686	5.08817	5.09933	4.64876	1.25895	0.332216	up	0.039396	0.570953	no	CACGGGAGAGCGGCTGCGCTCACCGGTAGGCCCCGCTCGGGTTCCGCCGAAGCCCAGCCC	FALSE	hsa_circ_0033585	NM_001519	BRF1	BRF1, RNA polymerase III transcription initiation factor 90 kDa subunit	ref|Homo sapiens BRF1, RNA polymerase III transcription initiation factor 90 kDa subunit (BRF1), transcript variant 1, mRNA [NM_001519]	chr14	106000000	105767329			circRNA	circBase
CUST_49513_PI438085371	3.96217	3.85086	4.02312	3.8772	2.70857	3.15209	3.11098	2.70022	3.30636	2.91177	1.56711	0.648102	up	0.041576	0.58443	yes	TCTGGAAGCCAAAGTCACCCTCCCCAATAAAGTCCTCACTGCCAACAGGTGTGCTCCGTG	FALSE	hsa_circ_0051113	NM_138392	SHKBP1	SH3KBP1 binding protein 1	ref|Homo sapiens SH3KBP1 binding protein 1 (SHKBP1), mRNA [NM_138392]	chr19	41100000	41097305			circRNA	circBase
CUST_48529_PI438085371	3.64399	3.74134	4.10705	3.52696	3.96065	3.85065	4.14548	4.40586	4.8294	4.14325	0.717511	-0.478928	down	0.039618	0.570953	no	TAGTCTCCCTTTCGGCCAAGATCGACCGCAAGGGCTACACCCCAGATACCGGGGAGACCA	FALSE	hsa_circ_0050060	NM_001025604	ARRDC2	arrestin domain containing 2	ref|Homo sapiens arrestin domain containing 2 (ARRDC2), transcript variant 2, mRNA [NM_001025604]	chr19	18100000	18120503			circRNA	circBase
CUST_28594_PI438085371	4.14376	3.75065	4.55633	3.52417	3.11529	3.17012	3.24181	3.18567	2.88407	3.393	1.56169	0.643108	up	0.03964	0.570953	yes	AAACTGTGAGAAGTAGTCCCCACCTTAGTACAAATGGGGTATCCTCTTTCTCAGGGAAGA	FALSE	hsa_circ_0029202	None	None			chr12	124000000	123712163			circRNA	circBase
CUST_56311_PI438085371	5.53397	5.27374	5.30321	5.11789	5.56521	5.47377	5.81309	5.88053	5.76127	5.41435	0.806754	-0.309799	down	0.039661	0.570953	no	CCAGAATCAGATTTCGATGGGGTCCTCTATCATATTTCAAATCCTAATGGAGACAAAACA	FALSE	hsa_circ_0058211	NM_152862	ARPC2	actin related protein 2/3 complex, subunit 2, 34kDa	ref|Homo sapiens actin related protein 2/3 complex, subunit 2, 34kDa (ARPC2), transcript variant 1, mRNA [NM_152862]	chr2	219000000	219099120			circRNA	circBase
CUST_79175_PI438085371	2.93773	2.88111	2.92382	1.83922	3.08146	4.87764	3.51702	3.4295	3.62889	3.75773	0.463459	-1.10949	down	0.0128248	0.404872	yes	GAACACCCAGGTCCTCTCAGGGTGCGCCATCATTGTCCGAGGTCAGCCTCGTGGTGGGCC	FALSE	hsa_circ_0082106	NM_014390	SND1	staphylococcal nuclease and tudor domain containing 1	ref|Homo sapiens staphylococcal nuclease and tudor domain containing 1 (SND1), mRNA [NM_014390]	chr7	127000000	127361454			circRNA	circBase
CUST_49159_PI438085371	5.43539	5.27891	5.58811	5.74517	5.65147	5.8825	5.88378	5.60145	5.82349	5.71702	0.845667	-0.241838	down	0.039963	0.57427	no	AGTACTTGTGGAACAACATCAAAAGGTGGCAGCCGACTCCCAGAACTCCGGACGTGTGCG	FALSE	hsa_circ_0050737	NM_001749	CAPNS1	calpain, small subunit 1	ref|Homo sapiens calpain, small subunit 1 (CAPNS1), transcript variant 1, mRNA [NM_001749]	chr19	36600000	36636776			circRNA	circBase
CUST_51568_PI438085371	2.03482	1.95405	3.21658	2.05297	3.46599	3.0239	3.64612	3.70553	3.75969	4.34302	0.450385	-1.15077	down	0.0182166	0.449801	yes	TTTAATTTTAAATTGCGGAAGTTTCTCTACCCATGCGGTGTCTCTATGGTCGGGTGGGTG	FALSE	hsa_circ_0053299	NM_007266	GPN1	GPN-loop GTPase 1	ref|Homo sapiens GPN-loop GTPase 1 (GPN1), transcript variant 1, mRNA [NM_007266]	chr2	27900000	27873713			circRNA	circBase
CUST_46440_PI438085371	8.9609	8.66569	8.9609	9.08997	8.98424	9.07011	9.18492	9.20553	9.43366	9.00969	0.841805	-0.248442	down	0.040201	0.57463	no	ACAAGACTTAGTGGTCACCATGGGCCTTTTCCGCACTATTGCTTTGTTTTACCTTGGAAG	FALSE	hsa_circ_0047897	NM_002035	KDSR	3-ketodihydrosphingosine reductase	ref|Homo sapiens 3-ketodihydrosphingosine reductase (KDSR), mRNA [NM_002035]	chr18	61000000	60999134			circRNA	circBase
CUST_56263_PI438085371	3.83326	3.44212	3.7852	3.17361	3.77771	4.00395	3.61711	4.20847	4.81623	4.20886	0.674297	-0.568543	down	0.040204	0.57463	no	ATGAAACAATGCAGCTGTTGTGCTGTGTATGGACGTGGGCTTTACCATGAGTAACTCCAT	FALSE	hsa_circ_0058161	NM_021141	XRCC5	X-ray repair complementing defective repair in Chinese hamster cells 5 (double-strand-break rejoining)	ref|Homo sapiens X-ray repair complementing defective repair in Chinese hamster cells 5 (double-strand-break rejoining) (XRCC5), mRNA [NM_021141]	chr2	217000000	216982517			circRNA	circBase
CUST_74352_PI438085371	2.02486	2.60845	3.67118	2.82947	2.20004	4.02165	3.66251	3.21769	3.92304	4.35185	0.444868	-1.16855	down	0.0096239	0.385115	yes	ACACTGCGAGCCAGAAGATCAGCTGCCATGTTACTTGACTCACACCAACCCTAGAGTGGA	FALSE	hsa_circ_0076979	NM_001123226	MTO1			chr6	74200000	74191967			circRNA	circBase
CUST_48683_PI438085371	4.5671	4.55053	4.55127	4.37641	4.76306	3.96065	4.15553	4.23681	4.62461	4.30671	1.23526	0.304813	up	0.040359	0.574858	no	TAATAAAGTCCCAGTGCTCATCCACCAGGGCACCACCACAGTGGACGGCGCTGGCTTCGG	FALSE	hsa_circ_0050216	NM_172231	SUGP1	SURP and G patch domain containing 1	ref|Homo sapiens SURP and G patch domain containing 1 (SUGP1), mRNA [NM_172231]	chr19	19400000	19387885			circRNA	circBase
CUST_22286_PI438085371	5.496	5.26804	5.83705	4.80926	5.9242	5.71821	5.97263	6.003	6.09352	6.21439	0.690904	-0.533443	down	0.0404	0.574858	no	TAGTAGATGAGTGGCTGCTCGACAAAGCCGGGACCACATACATCTTTGGGAAGGGGGGAG	FALSE	hsa_circ_0022702	NM_015080	NRXN2			chr11	64400000	64402924			circRNA	circBase
CUST_41404_PI438085371	3.74315	3.87529	4.30176	3.96901	3.82419	3.68889	2.86477	3.54838	3.84262	3.40417	1.38791	0.472915	up	0.040596	0.57694	no	CCAAGGAATATGTCATAAAGATGAGGAGGAGGAGGAGGAGAACCTAGATGATCAGGATGA	FALSE	hsa_circ_0042655	NM_003170	SUPT6H	suppressor of Ty 6 homolog (S. cerevisiae)	ref|Homo sapiens suppressor of Ty 6 homolog (S. cerevisiae) (SUPT6H), mRNA [NM_003170]	chr17	27000000	27010834			circRNA	circBase
CUST_56883_PI438085371	2.36336	1.84484	2.75217	1.69134	1.23784	3.55877	1.88098	3.2917	3.44959	3.57406	0.443464	-1.17311	down	0.022519	0.482305	yes	CTTTTTAATAAAGTATATTGAAAGTTTCCTGGGGGTATTCCTGGAGAAGACGGCTACCGA	FALSE	hsa_circ_0058815	NM_004369	COL6A3	collagen, type VI, alpha 3	ref|Homo sapiens collagen, type VI, alpha 3 (COL6A3), transcript variant 1, mRNA [NM_004369]	chr2	238000000	238269817			circRNA	circBase
CUST_26148_PI438085371	4.0581	4.90716	4.20538	4.38433	3.78869	4.05343	3.82222	3.88302	3.39143	3.38002	1.47704	0.562706	up	0.041061	0.580818	no	TCTACCCCGCCCCACCTTGTGCTCAGAGAGAGAGAGACTAAGACGGATAACGCGTCATCT	FALSE	hsa_circ_0026688	NM_014212	HOXC11	homeobox C11	ref|Homo sapiens homeobox C11 (HOXC11), mRNA [NM_014212]	chr12	54400000	54369667			circRNA	circBase
CUST_43394_PI438085371	4.52085	4.31341	4.77409	4.16347	4.68275	4.68675	4.78878	4.91372	4.65602	5.01121	0.800856	-0.320386	down	0.041099	0.580818	no	ACAGTAAGAGGTGGGACCATCCGTGAAACCGGTGCCAGGATGCACCGGGGGTGTGGATGA	FALSE	hsa_circ_0044742	NM_017949	CUEDC1			chr17	55900000	55963240			circRNA	circBase
CUST_43137_PI438085371	4.00964	3.52415	4.28286	3.55537	3.63257	4.14457	4.45787	4.24119	4.2401	3.96698	0.753028	-0.409224	down	0.041277	0.582342	no	TCAACCTCACTCTTTCTCCCGGGGCCTGCCAAGCTAATGAGACCATCTTTTGCGAGCTGG	FALSE	hsa_circ_0044482	NM_002204	ITGA3	integrin, alpha 3 (antigen CD49C, alpha 3 subunit of VLA-3 receptor)	ref|Homo sapiens integrin, alpha 3 (antigen CD49C, alpha 3 subunit of VLA-3 receptor) (ITGA3), transcript variant a, mRNA [NM_002204]	chr17	48200000	48156622			circRNA	circBase
CUST_66345_PI438085371	4.18864	4.14548	4.39195	4.48194	4.27242	3.97029	3.85493	3.93759	3.29289	3.22426	1.55843	0.640096	up	0.0064777	0.333814	yes	CGAACACCGGCCCGGGCGTCTCCCCGCAACCTCCTCAACTTCCCTAGTCAGTGACGCGGC	FALSE	hsa_circ_0068639	NM_005017	PCYT1A	phosphate cytidylyltransferase 1, choline, alpha	ref|Homo sapiens phosphate cytidylyltransferase 1, choline, alpha (PCYT1A), mRNA [NM_005017]	chr3	196000000	196014584			circRNA	circBase
CUST_44720_PI438085371	3.80615	4.45698	3.30787	4.04306	3.90785	3.37377	3.56946	3.47794	2.73962	3.21552	1.54662	0.629123	up	0.02876	0.519335	yes	TAGAAAGTCTTGAATAAACACTTTTGCCTTCACCCAGATCGTGCTCTCCTCTCTCAAGCA	FALSE	hsa_circ_0046103	NM_001037984	SLC38A10	solute carrier family 38, member 10	ref|Homo sapiens solute carrier family 38, member 10 (SLC38A10), transcript variant 1, mRNA [NM_001037984]	chr17	79200000	79254533			circRNA	circBase
CUST_39238_PI438085371	1.8426	1.49154	3.1599	2.9217	2.8325	3.00205	3.79921	3.63766	3.92242	3.75644	0.44322	-1.17391	down	0.0125375	0.403983	yes	AAATTTCTTTTTGCCTAAGCGGTGACTAGAAGCTCTTCCGTTTATTGGGCTGTTGAGCGG	FALSE	hsa_circ_0040413	NM_017853	TXNL4B	thioredoxin-like 4B	ref|Homo sapiens thioredoxin-like 4B (TXNL4B), transcript variant 1, mRNA [NM_017853]	chr16	72100000	72127539			circRNA	circBase
CUST_71066_PI438085371	5.3915	4.97421	5.18322	5.87441	5.61099	5.79994	5.90478	5.98652	6.08023	5.50673	0.732665	-0.448774	down	0.042398	0.585072	no	ATTAGGACTTGGGACCTTCCTTCTGGGTGGTAATTCTGTTCCACAGGATATCTGCTGTAT	FALSE	hsa_circ_0073562	NM_139281	WDR36	WD repeat domain 36	ref|Homo sapiens WD repeat domain 36 (WDR36), mRNA [NM_139281]	chr5	110000000	110448852			circRNA	circBase
CUST_86597_PI438085371	2.27869	3.31201	3.18623	1.92484	1.82218	2.4015	4.34255	4.33549	3.93149	3.84252	0.415834	-1.26592	down	0.028696	0.519335	yes	GGCCTCATAGGGACTCTTTGCCGGTGCTACTGTTTTTATGCTTGCTTCTGAAGACGTGTG	FALSE	hsa_circ_0089820	NM_001669	ARSD	arylsulfatase D	ref|Homo sapiens arylsulfatase D (ARSD), mRNA [NM_001669]	chrX	2838641	2843806			circRNA	circBase
CUST_45656_PI438085371	5.25064	4.68923	5.0924	4.70722	4.82964	4.67727	4.30802	4.36502	3.83461	4.30617	1.5322	0.615609	up	0.0077446	0.353211	yes	AGATCATGACATTGTAGTACAGTATCCAAGTGGCAATAGACTGGGTTCTCCCAGCTAGGT	FALSE	hsa_circ_0047094	NM_020774	MIB1	mindbomb E3 ubiquitin protein ligase 1	ref|Homo sapiens mindbomb E3 ubiquitin protein ligase 1 (MIB1), mRNA [NM_020774]	chr18	19300000	19359646			circRNA	circBase
CUST_88103_PI438085371	1.8731	1.73695	3.03046	1.38961	3.69941	3.55034	3.83916	3.46885	3.46204	3.81159	0.411656	-1.28049	down	0.044899	0.590411	yes	TAAAAATGGTTTTACCCACTATCAAGTATCATCACGTGGGCAAACTGCTGAAGGAGGGGG	FALSE	hsa_circ_0091406	NM_006667	PGRMC1			chrX	118000000	118378429			circRNA	circBase
CUST_35594_PI438085371	3.33323	4.03665	3.9834	4.42784	3.62534	4.71988	4.18104	4.74449	4.47378	4.07587	0.679376	-0.557717	down	0.042501	0.585072	no	CATAAGCTGGGTTCTGCCCATCATTGTCTTTTTCAGCTGTGTCATATCCGTTCTCTACCA	FALSE	hsa_circ_0036608	NM_004213	SLC28A1	solute carrier family 28 (concentrative nucleoside transporter), member 1	ref|Homo sapiens solute carrier family 28 (concentrative nucleoside transporter), member 1 (SLC28A1), transcript variant 1, mRNA [NM_004213]	chr15	85500000	85469889			circRNA	circBase
CUST_40444_PI438085371	3.68335	3.78076	3.47136	3.76547	3.74448	3.53803	3.32203	3.15452	2.99975	3.72452	1.26691	0.341314	up	0.04268	0.585072	no	TGCTCTGGAAGGGGGGAACTCACGCACAGCCATGATTGCAGCCCTGAGCCCTGCTGACAT	FALSE	hsa_circ_0041661	NM_006612	KIF1C	kinesin family member 1C	ref|Homo sapiens kinesin family member 1C (KIF1C), mRNA [NM_006612]	chr17	4907861	4908295			circRNA	circBase
CUST_21133_PI438085371	3.38914	3.28231	4.06248	3.21195	3.74808	3.54356	4.22352	4.31747	4.34972	3.91822	0.691736	-0.531707	down	0.042738	0.585072	no	TATTTATTCAGAGGCTCGCAGAAAACAGCCTGGACTCACTGGTGTTTGAGTCCTTGATTC	FALSE	hsa_circ_0021496	NM_001244963	NAV2			chr11	20100000	20143147			circRNA	circBase
CUST_11229_PI438085371	5.4424	5.16779	5.42142	4.87463	5.47123	5.08077	5.85359	5.93567	6.09727	5.99936	0.698418	-0.517838	down	0.042756	0.585072	no	TCCTCTGGGGCTCCTTCCGGGACAGGAAGATGTCACCCAAGCGCATAGCTAAAAGAAGGT	FALSE	hsa_circ_0011149	NM_001048194	RCC1			chr1	28900000	28858862			circRNA	circBase
CUST_48409_PI438085371	4.66435	4.84558	4.89431	4.46599	4.61222	3.77355	4.24297	4.25959	4.4203	3.73434	1.52662	0.610341	up	0.0050832	0.326321	yes	TTCGGAAAAACTTTACCGGCCATCACTGCCCGCGACTCCATGGCCAAGTCTCTGTACAGC	FALSE	hsa_circ_0049932	NM_001130065	MYO9B	myosin IXB		chr19	17300000	17286550			circRNA	circBase
CUST_14558_PI438085371	0.928344	2.54608	2.45398	2.92403	2.10453	3.64129	3.53892	3.34532	3.83867	3.40379	0.388987	-1.36221	down	0.0181248	0.448714	yes	TGGATACCAGAGTCCGATGGGTGGTCCTTTTATTCCTGCTGCTCCTGTCAAAACTGCCTT	FALSE	hsa_circ_0014637	NM_014949	KIAA0907	KIAA0907	ref|Homo sapiens KIAA0907 (KIAA0907), mRNA [NM_014949]	chr1	156000000	155887463			circRNA	circBase
CUST_63834_PI438085371	1.89503	2.44799	2.42177	0.98897	2.75539	3.35622	3.53762	3.86134	4.02353	3.47638	0.341703	-1.54919	down	0.00169939	0.279734	yes	CGAGTCTGTGGAGATAAATGGCATCACCGCGGCACTGGCTGAAGAGCTCTTTGAGAAAGG	FALSE	hsa_circ_0066040	NM_007184	NISCH	nischarin	ref|Homo sapiens nischarin (NISCH), transcript variant 1, mRNA [NM_007184]	chr3	52500000	52510615			circRNA	circBase
CUST_10431_PI438085371	3.73529	1.8104	2.85234	3.29956	2.25508	3.86899	4.29799	4.53364	4.90647	4.47196	0.324148	-1.62528	down	0.0029378	0.311311	yes	CCAGCTGATGGCATCAGGGATTTGGGGTACTCTCAGTAATATTGGCAAACCATGCCATCA	FALSE	hsa_circ_0010336	NM_020765	UBR4	ubiquitin protein ligase E3 component n-recognin 4	ref|Homo sapiens ubiquitin protein ligase E3 component n-recognin 4 (UBR4), mRNA [NM_020765]	chr1	19500000	19514034			circRNA	circBase
CUST_67780_PI438085371	3.97893	3.66195	3.97559	4.17039	3.27193	3.79816	3.22488	3.14489	3.19741	2.66942	1.52077	0.604806	up	0.035078	0.554137	yes	ACTTGGAGAGCACTGGCATATGTGAAGCCTGTCACTCCTCCTGCCTGGCTTGTATGGGTC	FALSE	hsa_circ_0070138	NM_025074	FRAS1	Fraser extracellular matrix complex subunit 1	ref|Homo sapiens Fraser extracellular matrix complex subunit 1 (FRAS1), transcript variant 1, mRNA [NM_025074]	chr4	79200000	79240140			circRNA	circBase
CUST_66820_PI438085371	2.50271	1.39656	0.968685	1.16934	2.28051	1.02323	4.42179	4.31481	3.61241	3.71409	0.296539	-1.75371	down	0.034863	0.551491	yes	ACTGGAGAAGATTATGATTCCGATGCGATGAGCAGCTCTTATGAGTCGTATGATGAAGAG	FALSE	hsa_circ_0069142	NM_001134647	AFAP1	actin filament associated protein 1	ref|Homo sapiens actin filament associated protein 1 (AFAP1), transcript variant A, mRNA [NM_001134647]	chr4	7820802	7845077			circRNA	circBase
CUST_77480_PI438085371	4.34431	4.3599	4.31205	3.82106	4.28639	4.32106	3.71254	3.70893	3.60533	3.82659	1.31026	0.389851	up	0.043056	0.585072	no	AAGTGATGTTTGAGAACTACAGAAACCTGGTCTTCCTGGGGACCACTGACATTTAGGGAT	FALSE	hsa_circ_0080295	NM_178558	ZNF680	zinc finger protein 680	ref|Homo sapiens zinc finger protein 680 (ZNF680), transcript variant 1, mRNA [NM_178558]	chr7	64000000	64004810			circRNA	circBase
CUST_85983_PI438085371	4.62991	4.04451	4.63668	4.6821	4.56936	4.31567	3.76871	3.88867	3.65974	3.95125	1.51121	0.595704	up	0.0063825	0.333814	yes	AAATCACCCAGGATAACCCCTCCAGCGGCAAAGCCAGGCTCTCCCCAGGAAGTACTCCCA	FALSE	hsa_circ_0089157	NM_005085	NUP214	nucleoporin 214kDa	ref|Homo sapiens nucleoporin 214kDa (NUP214), mRNA [NM_005085]	chr9	134000000	134022971			circRNA	circBase
CUST_26070_PI438085371	5.21777	5.35467	5.19887	5.72886	4.96816	5.10028	4.71968	4.52212	4.52298	4.6381	1.50842	0.593035	up	0.006936	0.341221	yes	AAGAATAAATAAGTTTTCCTTTTGTTTTCCACTCACACCATAGTCCCCTCCCTGAAGCAC	FALSE	hsa_circ_0026610	NM_015665	AAAS	achalasia, adrenocortical insufficiency, alacrimia	ref|Homo sapiens achalasia, adrenocortical insufficiency, alacrimia (AAAS), transcript variant 1, mRNA [NM_015665]	chr12	53700000	53708225			circRNA	circBase
CUST_535_PI438085371	4.84324	4.75547	4.9858	4.49719	4.57693	5.33651	4.89708	5.38246	5.4469	4.68595	0.748434	-0.418052	down	0.043977	0.589412	no	AAACGCTTGTAGGGCTTCACCAGGATGGTGATTGCTCACACCAAAGCCTTGGACCCCTCC	FALSE	hsa_circ_0072798	NR_027386	GUSBP3			chr5	68900000	68938116			circRNA	circBase
CUST_23051_PI438085371	5.2843	4.77648	5.43856	4.42688	5.42247	5.39288	5.55504	5.56476	6.05898	5.53251	0.682502	-0.551095	down	0.043979	0.589412	no	TGTCAACCATGTTCCTGGGCACCTCTGGGTACTCATGGCTGTGATGGCCGGCGACCACCA	FALSE	hsa_circ_0023490	NM_032871	RELT	RELT tumor necrosis factor receptor	ref|Homo sapiens RELT tumor necrosis factor receptor (RELT), transcript variant 1, mRNA [NM_032871]	chr11	73100000	73102268			circRNA	circBase
CUST_76342_PI438085371	5.40139	5.48676	5.7071	5.99187	5.59782	5.545	5.32176	5.26301	5.39771	5.29221	1.20836	0.273049	up	0.044001	0.589412	no	TGGCCTGCAGGCCGGCCCTTCCCGCTGGCCCTACTGGGCTGGGCTCCCTCCAATATCACC	FALSE	hsa_circ_0079092	NM_017781	CYP2W1	cytochrome P450, family 2, subfamily W, polypeptide 1	ref|Homo sapiens cytochrome P450, family 2, subfamily W, polypeptide 1 (CYP2W1), mRNA [NM_017781]	chr7	1024801	1024959			circRNA	circBase
CUST_67622_PI438085371	4.95477	4.79734	4.92529	4.85791	5.15207	4.71594	4.70073	4.35782	4.06822	3.88743	1.50676	0.591447	up	0.0100569	0.386658	yes	ACATTAAAAGATTTCTAAACTTCACTGGTCCTGCCGCTGCTGTGTTGAGAGAGCTGCGTT	FALSE	hsa_circ_0069973	NM_002994	CXCL5	chemokine (C-X-C motif) ligand 5	ref|Homo sapiens chemokine (C-X-C motif) ligand 5 (CXCL5), mRNA [NM_002994]	chr4	74900000	74864055			circRNA	circBase
CUST_47031_PI438085371	4.44705	3.93816	3.90521	4.01553	4.47471	4.12917	4.59362	4.62946	4.82342	4.64091	0.754094	-0.407184	down	0.04432	0.590411	no	TGCTGCTGCACATTGGCATCATCGACATCCTGCAGTCCTACAGCGAAGGCAGCAACCTCA	FALSE	hsa_circ_0048502	NM_012398	PIP5K1C	phosphatidylinositol-4-phosphate 5-kinase, type I, gamma	ref|Homo sapiens phosphatidylinositol-4-phosphate 5-kinase, type I, gamma (PIP5K1C), transcript variant 2, mRNA [NM_012398]	chr19	3648622	3661081			circRNA	circBase
CUST_20198_PI438085371	4.62299	4.70324	4.74645	4.86322	4.32086	4.65	3.81599	4.12072	4.25496	3.47046	1.50413	0.588927	up	0.027785	0.512082	yes	TACAATTTGTCCCAAAGCTCCCAAATTAGAGGAAAGGTCCCTCCTTGTGGTCCATTTCTG	FALSE	hsa_circ_0020499	NM_001199868	GLRX3	glutaredoxin 3		chr10	132000000	131965244			circRNA	circBase
CUST_9239_PI438085371	3.3742	2.91287	3.50752	2.64785	3.45344	3.48059	3.62337	3.44554	3.72117	4.1854	0.70123	-0.51204	down	0.044817	0.590411	no	TTACAGTAAGGGGCAGAGGCCTGGCCTCCAGGGGTTTGTCTTAAATATGTCGGGGGAGAC	FALSE	hsa_circ_0009095	NM_024294	C6orf106	chromosome 6 open reading frame 106	ref|Homo sapiens chromosome 6 open reading frame 106 (C6orf106), transcript variant 1, mRNA [NM_024294]	chr6	34600000	34614575			circRNA	circBase
CUST_57835_PI438085371	2.64013	1.85869	2.18122	2.80681	0.984155	3.51953	3.48544	3.80199	3.59654	4.83796	0.29646	-1.75409	down	0.0027447	0.309405	yes	TATTTCAAGAGTAGGGCTGCGTATTGTCAGTTTATGGACATGCTGTTCCCTGGCTCCATT	FALSE	hsa_circ_0059808	NM_012325	MAPRE1	microtubule-associated protein, RP/EB family, member 1	ref|Homo sapiens microtubule-associated protein, RP/EB family, member 1 (MAPRE1), mRNA [NM_012325]	chr20	31400000	31438211			circRNA	circBase
CUST_50816_PI438085371	5.1996	5.1787	5.51237	5.4202	5.59218	5.39319	4.71448	5.21582	4.93859	4.90927	1.27133	0.346341	up	0.045039	0.590411	no	ATCATGATCATCATAGGAGTGGAGAACATGCACAAGGCCTTCCCCGCGCAGAGCTCCGAC	FALSE	hsa_circ_0052512	NM_138799	MBOAT2	membrane bound O-acyltransferase domain containing 2	ref|Homo sapiens membrane bound O-acyltransferase domain containing 2 (MBOAT2), mRNA [NM_138799]	chr2	9083315	9143876			circRNA	circBase
CUST_70540_PI438085371	4.99573	4.98676	5.4106	4.93979	5.24179	4.47171	4.85572	4.73857	5.02982	4.91796	1.24158	0.31218	up	0.045041	0.590411	no	GATTTTGGCGGTCAGAAAGACCTCCTGACTCCATGTTACAGTAGACAAAACAAGTTGGAC	FALSE	hsa_circ_0073015	NM_000521	HEXB	hexosaminidase B (beta polypeptide)	ref|Homo sapiens hexosaminidase B (beta polypeptide) (HEXB), transcript variant 1, mRNA [NM_000521]	chr5	74000000	74014796			circRNA	circBase
CUST_78302_PI438085371	3.50289	3.38223	3.41758	3.1231	2.88531	3.62086	3.18225	3.95019	3.88239	3.78802	0.746119	-0.422522	down	0.045116	0.590411	no	TTCTCTAATCAGTTACGACTGGGCTGGCTTAGATGAAGATGAAGATGCACATGTCTGGGA	FALSE	hsa_circ_0081192	NM_006304	SHFM1	split hand/foot malformation (ectrodactyly) type 1	ref|Homo sapiens split hand/foot malformation (ectrodactyly) type 1 (SHFM1), mRNA [NM_006304]	chr7	96300000	96324203			circRNA	circBase
CUST_73667_PI438085371	2.49934	3.09947	3.16389	3.4805	3.54224	3.64364	3.32961	3.69795	3.72135	3.78904	0.717358	-0.479235	down	0.045205	0.590411	no	AATGGAAAAATAAAAATTTGGGGAGTTACTCGGCTAGCAAGCTAGAGGGGCTCGTTTCCG	FALSE	hsa_circ_0076282	NM_145063	OARD1	O-acyl-ADP-ribose deacylase 1	ref|Homo sapiens O-acyl-ADP-ribose deacylase 1 (OARD1), mRNA [NM_145063]	chr6	41000000	41040268			circRNA	circBase
CUST_11380_PI438085371	4.16596	3.69229	4.44011	4.16001	4.58435	3.92394	3.65768	3.42549	3.50097	3.59956	1.50214	0.587017	up	0.0099822	0.385115	yes	AAGCTTCAATAAAAGGATGAAACTCTGGAGTTCCTCACTCGAGGATTTGGGGACCTTGGA	FALSE	hsa_circ_0011302	NR_033688	PEF1	penta-EF-hand domain containing 1		chr1	32100000	32110218			circRNA	circBase
CUST_37071_PI438085371	5.28344	5.19616	5.14577	5.0609	5.11974	4.51537	5.09562	4.93626	4.06267	4.27434	1.49937	0.584352	up	0.042079	0.585072	yes	GACAGGGCAGACAGCTCAGCAGCTCCTCCTCCTATAGTGGGGACATCAGCAGGCACCACA	FALSE	hsa_circ_0038135	NM_004996	ABCC1	ATP-binding cassette, sub-family C (CFTR/MRP), member 1	ref|Homo sapiens ATP-binding cassette, sub-family C (CFTR/MRP), member 1 (ABCC1), mRNA [NM_004996]	chr16	16200000	16200730			circRNA	circBase
CUST_79909_PI438085371	7.01234	6.52317	7.09329	6.44325	7.0634	6.6823	7.40987	7.69241	7.75241	7.40369	0.677811	-0.561046	down	0.045557	0.592187	no	CTGTTTTGGGCTACCTCTGACTTTTGAGGATGTTGCTATTTATTTCTCCGAGCAAGAATG	FALSE	hsa_circ_0082854	NM_152411	ZNF786	zinc finger protein 786	ref|Homo sapiens zinc finger protein 786 (ZNF786), mRNA [NM_152411]	chr7	149000000	148777809			circRNA	circBase
CUST_88180_PI438085371	1.72372	2.12392	2.46261	2.67224	2.53742	3.56929	3.38712	5.03259	4.03665	4.43676	0.289473	-1.7885	down	0.00081855	0.254238	yes	CCTGTTACCAAACTCATAGACTTGGGCTTCTTGGATTTGAAGACAATTTTTCTTCTATGA	FALSE	hsa_circ_0091488	NM_000276	OCRL	oculocerebrorenal syndrome of Lowe	ref|Homo sapiens oculocerebrorenal syndrome of Lowe (OCRL), transcript variant a, mRNA [NM_000276]	chrX	129000000	128710529			circRNA	circBase
CUST_2801_PI438085371	4.68038	4.58794	4.70789	5.00481	5.0609	5.15512	5.24209	5.23901	5.20773	4.75512	0.805843	-0.31143	down	0.046024	0.593916	no	TCAAAAAGAGGTGCCTCCTATACTCCTTGATAAGCAGTTCTCTGAATTCACTCCAGACAT	FALSE	hsa_circ_0002265	NM_003306	TRPC4			chr13	38300000	38320592			circRNA	circBase
CUST_31952_PI438085371	4.15472	4.19566	4.47512	4.10483	4.84368	4.01573	3.60092	3.7852	3.69019	3.76822	1.4977	0.582747	up	0.0054376	0.326321	yes	GCACAATGGGCTTGGAATTGCGATTGGGTTCTTGGTCCCTCCTGTTTTGGTACCCAACAT	FALSE	hsa_circ_0032690	NM_017791	FLVCR2	feline leukemia virus subgroup C cellular receptor family, member 2	ref|Homo sapiens feline leukemia virus subgroup C cellular receptor family, member 2 (FLVCR2), transcript variant 1, mRNA [NM_017791]	chr14	76100000	76105805			circRNA	circBase
CUST_85835_PI438085371	4.23275	4.62204	4.34924	4.5472	4.54471	3.79323	4.19801	4.52508	4.0995	4.0418	1.25498	0.327663	up	0.046445	0.594965	no	ACTGAGGCCACATTGCATCTGCTCCTCACCCTGGCTCGCACTCAGCAGGTGTGTGTCCTG	FALSE	hsa_circ_0089000	NM_015354	NUP188	nucleoporin 188kDa	ref|Homo sapiens nucleoporin 188kDa (NUP188), mRNA [NM_015354]	chr9	132000000	131764008			circRNA	circBase
CUST_66822_PI438085371	1.0519	2.84272	1.04246	1.20768	2.48538	1.02323	4.66829	4.47839	3.90227	3.743	0.279901	-1.83701	down	0.042861	0.585072	yes	GTGGCTGAAGATTATGATTCCGATGCGATGAGCAGCTCTTATGAGTCGTATGATGAAGAG	FALSE	hsa_circ_0069144	NM_001134647	AFAP1	actin filament associated protein 1	ref|Homo sapiens actin filament associated protein 1 (AFAP1), transcript variant A, mRNA [NM_001134647]	chr4	7840250	7845077			circRNA	circBase
CUST_50159_PI438085371	1.34525	2.46883	2.98069	1.14479	2.01904	2.90429	3.45755	3.5768	3.5281	6.27454	0.257646	-1.95654	down	0.021341	0.46962	yes	ACAAACGCTGATGTATCCCCGAATAAATAAAGACATCTTACATCTTCGTGGTGGCGGTGG	FALSE	hsa_circ_0051796	NM_014475	DHDH	dihydrodiol dehydrogenase (dimeric)	ref|Homo sapiens dihydrodiol dehydrogenase (dimeric) (DHDH), mRNA [NM_014475]	chr19	49400000	49448226			circRNA	circBase
CUST_59788_PI438085371	1.86432	1.53124	0.909546	1.23064	1.23495	1.02323	5.24991	3.86793	4.64261	4.02118	0.188569	-2.40683	down	0.031899	0.540825	yes	ATGTTTAGCAGCAACCTAATATACCAGGCAAAACTCGTTTGTGAGCCGTATCTCCGTGGT	FALSE	hsa_circ_0061838	NM_018669	WDR4	WD repeat domain 4		chr21	44300000	44279832			circRNA	circBase
CUST_88004_PI438085371	7.36878	7.09827	7.16568	7.40208	7.24656	7.3801	6.84576	6.91449	6.91052	6.89397	1.20356	0.267304	up	0.047558	0.602405	no	AGACCAATTGATGTAGAGTTTCAGAAAGGAGATCAGGGTCCTCCTGGACTTCCTGGATTT	FALSE	hsa_circ_0091303	NM_033380	COL4A5	collagen, type IV, alpha 5	ref|Homo sapiens collagen, type IV, alpha 5 (COL4A5), transcript variant 2, mRNA [NM_033380]	chrX	108000000	107821613			circRNA	circBase
CUST_51432_PI438085371	5.23255	5.55308	5.74264	6.17451	5.56549	6.14376	5.95495	6.11207	6.12475	6.16026	0.734328	-0.445504	down	0.048184	0.605479	no	TAACCCTCCTCCTTTGGCTATGGGCTGCTTTGTCTAGGAATGGCCTATATTTCCTCCCAG	FALSE	hsa_circ_0053159	NM_021095	SLC5A6	solute carrier family 5 (sodium/multivitamin and iodide cotransporter), member 6	ref|Homo sapiens solute carrier family 5 (sodium/multivitamin and iodide cotransporter), member 6 (SLC5A6), transcript variant 1, mRNA [NM_021095]	chr2	27400000	27425748			circRNA	circBase
CUST_6740_PI438085371	3.33735	3.31467	4.42638	3.39491	3.83234	3.02235	3.24289	3.03619	2.96381	3.38978	1.44405	0.530124	up	0.048462	0.607659	no	TTTTGACCCAATCATATAGTGGGGCTCAGGGCCAGTGCTCACTCTTATTGAGTTTATGTG	FALSE	hsa_circ_0006437	NM_001076785	SLC7A6	solute carrier family 7 (amino acid transporter light chain, y+L system), member 6	ref|Homo sapiens solute carrier family 7 (amino acid transporter light chain, y+L system), member 6 (SLC7A6), transcript variant 1, mRNA [NM_001076785]	chr16	68300000	68331379			circRNA	circBase
CUST_82376_PI438085371	3.89572	3.80042	3.87299	3.77845	3.97108	3.68226	3.85648	3.1041	3.16071	2.88067	1.44082	0.526887	up	0.048644	0.608627	no	ATCTTTGTCGGAGACCATGTGTCATCCCTCACGAGCGGAGAATATTAACCATATTGCAGT	FALSE	hsa_circ_0085387	NM_006209	ENPP2	ectonucleotide pyrophosphatase/phosphodiesterase 2	ref|Homo sapiens ectonucleotide pyrophosphatase/phosphodiesterase 2 (ENPP2), transcript variant 1, mRNA [NM_006209]	chr8	121000000	120613702			circRNA	circBase
CUST_29220_PI438085371	5.94773	5.56476	5.63362	5.99448	5.55091	5.63394	5.63816	5.39169	5.10464	4.92072	1.31994	0.400468	up	0.048757	0.608762	no	ATTCTGATAACTGGCAAAACAAGGAATGTCGTTGTCTGCTGGGTCTTCCCCTCTTCATTC	FALSE	hsa_circ_0029851	NM_175854	PAN3	PAN3 poly(A) specific ribonuclease subunit	ref|Homo sapiens PAN3 poly(A) specific ribonuclease subunit (PAN3), mRNA [NM_175854]	chr13	28800000	28845003			circRNA	circBase
CUST_36199_PI438085371	4.09251	4.25251	4.05169	3.57819	3.98019	3.61805	3.02882	3.99528	3.67883	3.32165	1.37792	0.462493	up	0.048818	0.608762	no	GCACCTGCAGAAGCGAGACATCCCCGACTACCTGTGTGGCAAGATCAGCTTTGAGCTGAT	FALSE	hsa_circ_0037240	NM_005861	STUB1	STIP1 homology and U-box containing protein 1, E3 ubiquitin protein ligase	ref|Homo sapiens STIP1 homology and U-box containing protein 1, E3 ubiquitin protein ligase (STUB1), transcript variant 1, mRNA [NM_005861]	chr16	732164	732281			circRNA	circBase
CUST_4929_PI438085371	4.4076	4.44358	4.52674	4.71216	4.41124	4.55797	3.63577	3.91405	3.80158	3.6914	1.49496	0.58011	up	0.0109193	0.395785	yes	TTGCCTGCGCCCGTGGTAGCATCGTGGCCACTTATCATTTCTGGCTGCTCCTCCTGACCC	FALSE	hsa_circ_0004523	NM_032038	SPNS1			chr16	29000000	28993866			circRNA	circBase
CUST_112_PI438085371	3.8743	3.75265	3.82353	3.93128	3.44855	3.62792	3.69349	3.35633	2.59003	2.92563	1.44131	0.527383	up	0.048983	0.608931	no	AGGACCTGCCTAATTACCTTCAAACCTGGTGGCCCTCATGACACTGACGCTCTTCCCGGT	FALSE	CUST_112_PI438085371	NM_024830	LPCAT1	lysophosphatidylcholine acyltransferase 1	ref|Homo sapiens lysophosphatidylcholine acyltransferase 1 (LPCAT1), mRNA [NM_024830]	chr5	1488505	1501718			circRNA	Paper
CUST_36345_PI438085371	4.01875	4.39237	4.47615	4.68335	4.56533	4.25287	4.29184	3.7783	4.12025	3.50106	1.35503	0.438323	up	0.049201	0.610934	no	GACTTCAGCTGTCTCAAGCCTAGTGGCCTTCCACCCGGACCCTACACGCCTGCTGCTCTT	FALSE	hsa_circ_0037388	NM_006453	TBL3	transducin (beta)-like 3	ref|Homo sapiens transducin (beta)-like 3 (TBL3), mRNA [NM_006453]	chr16	2024928	2027285			circRNA	circBase
CUST_77875_PI438085371	4.51903	3.78994	4.40672	3.71891	4.53958	3.62461	3.73571	3.73126	3.76505	3.48003	1.44144	0.527506	up	0.049265	0.610934	no	ACATCTACGTCTGTGGGTCCACCCCAACTCTGTGCACATCTGTGCGGTGGTTGTGGAGTA	FALSE	hsa_circ_0080747	NM_000941	POR	P450 (cytochrome) oxidoreductase	ref|Homo sapiens P450 (cytochrome) oxidoreductase (POR), mRNA [NM_000941]	chr7	75600000	75615559			circRNA	circBase
CUST_57682_PI438085371	4.68595	4.88662	4.97762	4.9641	5.08899	4.92336	4.05875	4.71134	4.32474	4.65545	1.3067	0.385927	up	0.049518	0.612304	no	AAACTGATTAAACCTTTGTGGCTGTGGTTGGCTGACGTGTTTCCTTGACTCAATGGCTAC	FALSE	hsa_circ_0059641	NM_002862	PYGB	phosphorylase, glycogen; brain	ref|Homo sapiens phosphorylase, glycogen; brain (PYGB), mRNA [NM_002862]	chr20	25300000	25278648			circRNA	circBase
CUST_27118_PI438085371	3.60023	2.88908	3.01045	3.16071	2.8496	3.47384	3.29205	3.63683	3.29023	3.60261	0.780733	-0.357098	down	0.049683	0.613691	no	AGCTCTAACAAGGGCTACTTCTCCAGGAGAACAGCAGGTTTGCAGAAGCACTACATTATT	FALSE	hsa_circ_0027683	NM_152588	TMTC2	transmembrane and tetratricopeptide repeat containing 2	ref|Homo sapiens transmembrane and tetratricopeptide repeat containing 2 (TMTC2), mRNA [NM_152588]	chr12	83400000	83379825			circRNA	circBase
CUST_27230_PI438085371	7.78019	7.51355	7.62044	7.19631	7.69693	7.83999	7.65015	7.81215	8.03585	7.83557	0.827449	-0.273258	down	0.049844	0.613893	no	TCTGTTGTAAGACATTCATGCTCTTCGACCTCACCGTGGGCAAATTGAAGTTGCTTTTCG	FALSE	hsa_circ_0027796	NM_002108	HAL	histidine ammonia-lyase	ref|Homo sapiens histidine ammonia-lyase (HAL), transcript variant 1, mRNA [NM_002108]	chr12	96400000	96379938			circRNA	circBase
CUST_21185_PI438085371	5.59714	5.52648	6.05689	5.46011	5.80463	5.52488	5.28176	5.45612	5.45518	5.39011	1.20367	0.26744	up	0.050161	0.614884	no	ATTCAGGATATACGGTGCACCTTGGCTCCTTTGACCCCAGTGGCAGTCCCTGTCACTGCA	FALSE	hsa_circ_0021551	NM_001145399	MPPED2	metallophosphoesterase domain containing 2	ref|Homo sapiens metallophosphoesterase domain containing 2 (MPPED2), transcript variant 2, mRNA [NM_001145399]	chr11	30500000	30607930			circRNA	circBase
CUST_35524_PI438085371	3.58138	3.47353	4.00847	2.79858	3.6719	2.52467	2.70007	2.85629	3.4846	3.00961	1.50705	0.591725	up	0.050384	0.614884	no	AAGACTGCAATGGCTGCTGGGTGCCCTGACCAGAGCCCTGAGTTGCAACCCTGGAACCCT	FALSE	hsa_circ_0036528	NM_018689	CEMIP	cell migration inducing protein, hyaluronan binding	ref|Homo sapiens cell migration inducing protein, hyaluronan binding (CEMIP), transcript variant 3, mRNA [NM_018689]	chr15	81200000	81212640			circRNA	circBase
CUST_56045_PI438085371	4.03476	3.11888	4.22738	3.95168	3.45022	3.9748	4.04705	4.4566	4.4855	4.55246	0.684585	-0.546698	down	0.050475	0.614884	no	TTCGGGCCATGGGGGTGTCCCATTCTCGAAAATTTTCAAAGTGCAGCATTTTGGAGTATA	FALSE	hsa_circ_0057939	NM_003812	ADAM23	ADAM metallopeptidase domain 23	ref|Homo sapiens ADAM metallopeptidase domain 23 (ADAM23), mRNA [NM_003812]	chr2	207000000	207459629			circRNA	circBase
CUST_16149_PI438085371	4.40741	4.36284	4.32912	3.57845	4.63415	4.42621	5.22481	5.24758	5.02798	4.38788	0.659525	-0.600501	down	0.050521	0.614884	no	AGTTACCTACCGACCTCTTGACCCAGACAACTATGACAAGGTCCCGGCCACAAGCTGTCG	FALSE	hsa_circ_0016279	NM_006212	PFKFB2	6-phosphofructo-2-kinase/fructose-2,6-biphosphatase 2	ref|Homo sapiens 6-phosphofructo-2-kinase/fructose-2,6-biphosphatase 2 (PFKFB2), transcript variant 1, mRNA [NM_006212]	chr1	207000000	207238505			circRNA	circBase
CUST_64848_PI438085371	4.11138	3.37473	3.83592	5.26469	4.2888	5.26331	4.97005	4.92744	5.2141	4.94068	0.540358	-0.888012	down	0.050657	0.615262	no	AGTGGAGAAGGTATCCCTCATGGGCTTCCTGTTCCTTTTGGGCTTATACATCTCGTCCCT	FALSE	hsa_circ_0067090	NM_024628	SLC12A8	solute carrier family 12, member 8	ref|Homo sapiens solute carrier family 12, member 8 (SLC12A8), transcript variant 1, mRNA [NM_024628]	chr3	125000000	124829179			circRNA	circBase
CUST_36372_PI438085371	6.38257	6.06893	5.89994	6.17031	5.79994	5.83156	5.82998	5.7817	5.70416	5.70966	1.22512	0.292923	up	0.050742	0.615468	no	AAGGATTTTGTCCCTTTCATCACTAAGGAGTCCTCCCTCCTGAACCTGATCTCCTATAGA	FALSE	hsa_circ_0037415	NM_000548	TSC2	tuberous sclerosis 2	ref|Homo sapiens tuberous sclerosis 2 (TSC2), transcript variant 1, mRNA [NM_000548]	chr16	2112497	2126171			circRNA	circBase
CUST_10948_PI438085371	4.12403	4.08143	4.31444	3.84327	4.09363	4.34905	4.08222	4.43131	4.66704	5.13676	0.736157	-0.441914	down	0.050963	0.615745	no	TTGTTATTTCACTCATCTCTAATAAAGGATTGGGGGGTCAGTTCTCCATCAGGCCCAGGA	FALSE	hsa_circ_0010860	NM_017707	ASAP3	ArfGAP with SH3 domain, ankyrin repeat and PH domain 3	ref|Homo sapiens ArfGAP with SH3 domain, ankyrin repeat and PH domain 3 (ASAP3), transcript variant 1, mRNA [NM_017707]	chr1	23800000	23767966			circRNA	circBase
CUST_88250_PI438085371	6.1467	5.85634	6.07044	5.47259	5.63594	5.89849	6.19535	6.2097	6.24243	6.30351	0.793613	-0.333493	down	0.051018	0.615769	no	TCAAATATTGGGTTCTTTTCCTATGACTCCATCAATTCCAGCTAATCCTCCCATGGCTTT	FALSE	hsa_circ_0091573	NM_001170704	MBNL3	muscleblind-like splicing regulator 3	ref|Homo sapiens muscleblind-like splicing regulator 3 (MBNL3), transcript variant 6, mRNA [NM_001170704]	chrX	132000000	131526362			circRNA	circBase
CUST_60382_PI438085371	3.19047	3.40047	3.17788	3.74343	3.75644	3.89896	4.42952	3.39024	3.89694	4.06267	0.716019	-0.481929	down	0.051098	0.616094	no	CACTGCACAGGGAGCAGCTCCTGGTGCCCTGGAGGGAGGGGATGCCCTGTCCCTGCTGGG	FALSE	hsa_circ_0062463	None	None			chr22	22500000	22550244			circRNA	circBase
CUST_30931_PI438085371	3.90679	4.45997	4.77075	5.00109	4.37971	4.72822	3.77617	3.75534	3.29444	3.18064	1.68962	0.7567	up	0.051177	0.616175	no	CATTTTTCAGGTTGCAGTGTAGGATTTTGGAAGTCCTCCCTCCATCACATCAAAATGGTT	FALSE	hsa_circ_0031627	NM_013448	BAZ1A	bromodomain adjacent to zinc finger domain, 1A	ref|Homo sapiens bromodomain adjacent to zinc finger domain, 1A (BAZ1A), transcript variant 1, mRNA [NM_013448]	chr14	35200000	35295362			circRNA	circBase
CUST_78502_PI438085371	4.70546	4.96913	4.28993	5.13337	3.80231	4.11301	4.55739	3.7562	3.00232	3.07127	1.84038	0.880004	up	0.051259	0.616175	no	GTAGATTGTCCGCCCCTTCCCAGCCCCAAGGGTCTAGGATACAGTCTTTGTAGATGAGCG	FALSE	hsa_circ_0081402	NM_005916	MCM7	minichromosome maintenance complex component 7	ref|Homo sapiens minichromosome maintenance complex component 7 (MCM7), transcript variant 1, mRNA [NM_005916]	chr7	99700000	99699427			circRNA	circBase
CUST_50365_PI438085371	4.9965	4.38034	4.55731	4.46932	4.58276	4.43478	5.39961	5.1187	5.2861	5.01382	0.730343	-0.453355	down	0.051643	0.61881	no	AACTTCGACCTTCCGTACCTCATCTCTCGGGCCCAGACCCTCAAGGGGAGTCAGGGGTCA	FALSE	hsa_circ_0052010	NM_002691	POLD1	polymerase (DNA directed), delta 1, catalytic subunit	ref|Homo sapiens polymerase (DNA directed), delta 1, catalytic subunit (POLD1), transcript variant 2, mRNA [NM_002691]	chr19	50900000	50906854			circRNA	circBase
CUST_4357_PI438085371	3.44025	2.70243	3.27001	3.86933	2.81234	2.91107	4.45616	4.55454	4.5502	3.95432	0.548519	-0.866386	down	0.051704	0.618879	no	CATTAGTATGGGCTGCTGCTCAGAGCAAATTAGGTCACTACACAGATGCGATAAAGGATT	FALSE	hsa_circ_0003919	NM_019072	SGTB	small glutamine-rich tetratricopeptide repeat (TPR)-containing, beta	ref|Homo sapiens small glutamine-rich tetratricopeptide repeat (TPR)-containing, beta (SGTB), mRNA [NM_019072]	chr5	65000000	64981299			circRNA	circBase
CUST_3781_PI438085371	2.5731	2.92179	4.02991	2.53147	4.3114	3.98326	3.89394	4.47787	4.67296	3.97904	0.52563	-0.927879	down	0.051857	0.618879	no	TGATATTTAGGAGGGGGTTCCTGAGGAGACTGATGACTTTGGGGAGTTTCGCATGAGGGT	FALSE	hsa_circ_0003318	NR_034053	TNPO3	transportin 3		chr7	129000000	128633968			circRNA	circBase
CUST_85896_PI438085371	3.96162	3.24729	3.57453	3.77485	3.48276	3.73247	4.12727	4.13043	4.74698	3.79081	0.70839	-0.497384	down	0.051956	0.618879	no	TCATTGTGGAGTACATCCGACGGACACCCAAGAGTTCCTTCGCTGCCTGATGGACCAGCT	FALSE	hsa_circ_0089067	NM_006676	USP20			chr9	133000000	132632123			circRNA	circBase
CUST_66462_PI438085371	4.86599	4.27371	5.03557	5.05965	4.95383	4.7633	4.19845	4.34539	3.28113	4.34994	1.56929	0.650108	up	0.052024	0.618879	no	ACCAGCTGTATCGCTGTCAGGGTTGAATCAAGTGGGCTGTGCTGCTACCCTGCCTCATTC	FALSE	hsa_circ_0068760	NM_032773	LRCH3	leucine-rich repeats and calponin homology (CH) domain containing 3	ref|Homo sapiens leucine-rich repeats and calponin homology (CH) domain containing 3 (LRCH3), mRNA [NM_032773]	chr3	198000000	197598333			circRNA	circBase
CUST_76193_PI438085371	4.63195	4.06176	4.04845	4.88991	4.17212	4.96276	4.3953	4.9699	4.87353	4.88949	0.72832	-0.457356	down	0.052323	0.618879	no	TCTTCTGCTTGGGCTCTTCAAGGCACTGGGCTGGGCTGGTCTTTCAGGGCCCTCCCTTGA	FALSE	hsa_circ_0078897	None	None			chr6_dbb_hap3	4553239	4553329			circRNA	circBase
CUST_71679_PI438085371	1.70811	3.69349	3.02991	4.0075	3.63268	4.7504	3.70955	4.04276	4.52523	4.13988	0.49338	-1.01923	down	0.052341	0.618879	no	AACAAATGGGAGGATGACTTGAAAGTAGGGCATCCTTCACCCATCTGAAGGGAGGAAATA	FALSE	hsa_circ_0074187	NM_199189	MATR3	matrin 3	ref|Homo sapiens matrin 3 (MATR3), transcript variant 1, mRNA [NM_199189]	chr5	139000000	138614185			circRNA	circBase
CUST_37351_PI438085371	8.85756	7.9445	8.81877	8.72759	8.74579	9.24095	8.70678	8.88556	9.35285	9.37217	0.710636	-0.492818	down	0.052377	0.618879	no	AGTTAAATTTGACTACAATTGGAAATGCCAAAAACTCACTAATAGGGCGGCGGGCGGCGA	FALSE	hsa_circ_0038427	NR_027155	LOC100271836			chr16	21500000	21531765			circRNA	circBase
CUST_49821_PI438085371	6.57978	6.47329	6.76964	6.78882	6.65495	7.07913	6.58957	6.82285	6.93063	7.11156	0.838888	-0.25345	down	0.052984	0.621387	no	AAGAAGCGGAAACGGGGGATGCCCGACGTCCTTGGGGAGCTGAACAGCCATGACAGCTAC	FALSE	hsa_circ_0051431	NM_006509	RELB	v-rel avian reticuloendotheliosis viral oncogene homolog B	ref|Homo sapiens v-rel avian reticuloendotheliosis viral oncogene homolog B (RELB), mRNA [NM_006509]	chr19	45500000	45537570			circRNA	circBase
CUST_61465_PI438085371	3.55289	4.0997	3.95799	3.81569	3.66271	4.15923	3.98019	4.3223	4.25179	3.85728	0.814304	-0.296361	down	0.05308	0.621387	no	AAGAGAGCTGACCCTGGTGGGCAGCAGTGGGACCATTCTGACCACAATGCCTGTAATGAT	FALSE	hsa_circ_0063616	NM_004599	SREBF2	sterol regulatory element binding transcription factor 2	ref|Homo sapiens sterol regulatory element binding transcription factor 2 (SREBF2), transcript variant 1, mRNA [NM_004599]	chr22	42300000	42290941			circRNA	circBase
CUST_25556_PI438085371	3.98271	3.24131	3.40063	3.46191	4.27213	3.96326	4.19364	4.18893	3.99819	4.39237	0.719197	-0.47554	down	0.053138	0.621387	no	GAGGGTCCTGGTTGCTGACATTGATAGCTCTCCCAGTAAGGAGGAGGAGGAAGAAGATGA	FALSE	hsa_circ_0026087	NM_003482	KMT2D	lysine (K)-specific methyltransferase 2D	ref|Homo sapiens lysine (K)-specific methyltransferase 2D (KMT2D), mRNA [NM_003482]	chr12	49400000	49442552			circRNA	circBase
CUST_31818_PI438085371	3.97243	3.59049	4.27552	2.83768	4.31769	4.08971	4.60326	4.50631	4.38054	4.77372	0.62766	-0.671946	down	0.053177	0.621387	no	ATTGTACTGATTTATCCTTGTAATAAATGTTTCTGTAACACCTGGTGGCGGCGGCGGGCT	FALSE	hsa_circ_0032555	NM_001105579	SYNDIG1L	synapse differentiation inducing 1-like	ref|Homo sapiens synapse differentiation inducing 1-like (SYNDIG1L), mRNA [NM_001105579]	chr14	74900000	74892805			circRNA	circBase
CUST_74476_PI438085371	10.3035	9.48681	10.0452	9.39057	10.3403	9.43366	10.9669	11.0222	11.6542	11.4502	0.502733	-0.992135	down	0.053565	0.622096	no	CAAGGATCATTTTCGACTCACTAGTACTTTGAGCATAACAGTTTTGAACAATTTTGCATC	FALSE	hsa_circ_0077106	NM_004999	MYO6	myosin VI	ref|Homo sapiens myosin VI (MYO6), transcript variant 1, mRNA [NM_004999]	chr6	76600000	76572440			circRNA	circBase
CUST_10780_PI438085371	5.44419	5.93732	5.11464	5.88922	5.30361	5.25972	5.23686	4.96463	5.22125	5.05965	1.30982	0.389374	up	0.053605	0.622096	no	TATCATCACATGGTACAAGCGTGGGGGCAGCCTTCCCTCCCGACACCAGGTTCGTGGCTC	FALSE	hsa_circ_0010690	NM_005529	HSPG2	heparan sulfate proteoglycan 2	ref|Homo sapiens heparan sulfate proteoglycan 2 (HSPG2), transcript variant 2, mRNA [NM_005529]	chr1	22200000	22178419			circRNA	circBase
CUST_51440_PI438085371	5.63594	5.51913	5.90253	5.32381	5.68135	5.62961	5.3417	5.06514	5.31648	5.20346	1.23223	0.301277	up	0.053863	0.622096	no	TACAGCTCTGGAAAAGGGAGCGATGTTGATCTCAGGAAGCACAAAGGGACCTTCCTAGCT	FALSE	hsa_circ_0053167	NR_028323	SLC5A6	solute carrier family 5 (sodium/multivitamin and iodide cotransporter), member 6		chr2	27400000	27434401			circRNA	circBase
CUST_30722_PI438085371	6.12147	5.35117	5.54172	5.26131	5.58311	4.92445	5.14191	5.48465	5.27808	4.99705	1.32549	0.406524	up	0.054119	0.622096	no	CTCTAAATTCTCAAGGTCATTTTGTTGGGACCATCGACCTGTTCAAATAATTACATCTAA	FALSE	hsa_circ_0031414	NM_017769	G2E3	G2/M-phase specific E3 ubiquitin protein ligase	ref|Homo sapiens G2/M-phase specific E3 ubiquitin protein ligase (G2E3), mRNA [NM_017769]	chr14	31100000	31075018			circRNA	circBase
CUST_47523_PI438085371	5.45943	5.54203	4.35166	4.64396	4.31219	4.002	4.42432	4.58646	3.53762	4.11347	1.65759	0.729084	up	0.054205	0.622096	no	GGGACCACCAGCCTCCAGGCCCCCAGCCTCTGGGAGAGGGGAGAGAGCTCCTCCTGCCAA	FALSE	hsa_circ_0049009	NM_001190467	PRR36	proline rich 36	ref|Homo sapiens proline rich 36 (PRR36), transcript variant 1, mRNA [NM_001190467]	chr19	7938082	7938185			circRNA	circBase
CUST_4231_PI438085371	3.85713	3.01856	4.37621	3.97435	3.67135	3.79357	2.70902	3.02745	3.26817	2.274	1.69946	0.765078	up	0.054216	0.622096	no	GCTTACAGCTTATCGGAGCCACCAAGAGAAAACAGATCGCTCCTTCGATATCCTAAAAAA	FALSE	hsa_circ_0003787	NM_001080479	RGNEF			chr5	73100000	73148517			circRNA	circBase
CUST_18735_PI438085371	6.15433	5.87553	6.04359	5.84736	5.89738	5.62614	5.87813	5.92265	5.78025	5.49042	1.16806	0.224116	up	0.054239	0.622096	no	GGACGATATCGATCTGCAAAACCTCATCGACTCCCTTCAGAAAGCTGAGTCGCGCCCTCC	FALSE	hsa_circ_0018983	NM_030927	TSPAN14	tetraspanin 14	ref|Homo sapiens tetraspanin 14 (TSPAN14), transcript variant 1, mRNA [NM_030927]	chr10	82200000	82269227			circRNA	circBase
CUST_66734_PI438085371	5.34006	5.13755	5.16494	5.00635	4.81219	5.31523	4.33961	4.71431	4.11673	4.45531	1.41812	0.503977	up	0.054317	0.622096	no	AGCTAAAATGCTGCTGCAAAATTATTCTAAAATACAGGTTCTGCCGCACCACGGCCTCCA	FALSE	hsa_circ_0069054	NM_001166136	EVC2	Ellis van Creveld syndrome 2	ref|Homo sapiens Ellis van Creveld syndrome 2 (EVC2), transcript variant 2, mRNA [NM_001166136]	chr4	5633519	5667376			circRNA	circBase
CUST_2252_PI438085371	3.41577	3.59846	4.77154	3.57486	3.99593	4.24632	4.34604	4.86836	4.9552	4.2218	0.634533	-0.656232	down	0.054516	0.622096	no	AACATCTGCGACTCTATCAAGAAGAATATCTAATCCGTACCTTGAACATACGCCTTCCCA	FALSE	hsa_circ_0001681	NM_012294	RAPGEF5	Rap guanine nucleotide exchange factor (GEF) 5	ref|Homo sapiens Rap guanine nucleotide exchange factor (GEF) 5 (RAPGEF5), mRNA [NM_012294]	chr7	22300000	22357656			circRNA	circBase
CUST_17698_PI438085371	5.00338	4.56102	5.13594	4.50364	5.28896	4.7531	5.74565	5.75547	5.7318	5.32121	0.67696	-0.562858	down	0.054556	0.622096	no	AGCCTTCTTGACCACTTGCCATACTTCATTAAATGGGCCAGAGAGCTGGCTGCGCCGAGC	FALSE	hsa_circ_0017888	NM_014241	PTPLA	protein tyrosine phosphatase-like (proline instead of catalytic arginine), member A	ref|Homo sapiens protein tyrosine phosphatase-like (proline instead of catalytic arginine), member A (PTPLA), mRNA [NM_014241]	chr10	17600000	17659373			circRNA	circBase
CUST_9637_PI438085371	2.67684	3.37451	3.74707	2.89277	2.95996	3.30689	3.69981	3.68009	3.84327	3.50783	0.718299	-0.477344	down	0.054636	0.622096	no	ACCCTATCAGGACCACCTTTCACTCACCTGAGGACTCCACAGAAGATGGTATATTATGGG	FALSE	hsa_circ_0009527	NM_024654	NOL9	nucleolar protein 9	ref|Homo sapiens nucleolar protein 9 (NOL9), mRNA [NM_024654]	chr1	6592027	6593501			circRNA	circBase
CUST_10033_PI438085371	5.74742	5.72621	5.84429	4.48528	5.81502	5.59859	6.34603	6.18568	6.67612	6.35317	0.612052	-0.708275	down	0.054738	0.622096	no	AAATTGAGGTTCTTGACTCACTTCAGAGCAAAGCAAAGCTGCTCAGATGGCTTGAAACCC	FALSE	hsa_circ_0009930	NM_014874	MFN2	mitofusin 2	ref|Homo sapiens mitofusin 2 (MFN2), transcript variant 1, mRNA [NM_014874]	chr1	12100000	12069783			circRNA	circBase
CUST_30243_PI438085371	3.47507	3.77134	3.15483	2.88829	3.34305	4.13794	3.30787	3.47962	4.39549	4.43624	0.648457	-0.624917	down	0.054738	0.622096	no	ATTAAAGGATGAAGTTCAAGAATTAAGACAGACATCGGGCTGGGGAGTGACTCCGTGTGT	FALSE	hsa_circ_0030918	NM_003899	ARHGEF7	Rho guanine nucleotide exchange factor (GEF) 7	ref|Homo sapiens Rho guanine nucleotide exchange factor (GEF) 7 (ARHGEF7), transcript variant 1, mRNA [NM_003899]	chr13	112000000	111953879			circRNA	circBase
CUST_10722_PI438085371	5.92168	5.4587	5.6887	5.52061	5.63422	5.77442	5.89788	5.98524	6.11892	5.6887	0.841917	-0.24825	down	0.054823	0.622096	no	GGGTGCTCCGGTTCGTGGCTCCCGCCTGTACATCTTCCAGGCCTCACCTGCCGATGCGGG	FALSE	hsa_circ_0010632	NM_005529	HSPG2	heparan sulfate proteoglycan 2	ref|Homo sapiens heparan sulfate proteoglycan 2 (HSPG2), transcript variant 2, mRNA [NM_005529]	chr1	22200000	22178419			circRNA	circBase
CUST_79180_PI438085371	4.95786	4.34023	4.75493	4.26907	4.98651	4.48194	5.31432	5.43471	5.66586	5.22878	0.676706	-0.563399	down	0.054861	0.622096	no	TTATTGATCACCCTGGGCATTTCCAGCTCGAGAGTTCCTTCGAAAGAAGCTGATTGGGAA	FALSE	hsa_circ_0082111	NM_014390	SND1	staphylococcal nuclease and tudor domain containing 1	ref|Homo sapiens staphylococcal nuclease and tudor domain containing 1 (SND1), mRNA [NM_014390]	chr7	127000000	127732659			circRNA	circBase
CUST_23922_PI438085371	5.22671	5.03023	5.34114	4.58308	5.74517	5.90282	5.94773	5.67312	6.17408	5.14059	0.667852	-0.582399	down	0.054864	0.622096	no	TGACCAAGAATGATGGGCACTACCGTGGAGATCCCAACTGGTTTATGAAATTCTGAGCAA	FALSE	hsa_circ_0024390	NM_001001522	TAGLN	transgelin	ref|Homo sapiens transgelin (TAGLN), transcript variant 1, mRNA [NM_001001522]	chr11	117000000	117074600			circRNA	circBase
CUST_60269_PI438085371	5.37194	5.0041	5.33088	5.47175	5.22621	5.01406	4.88949	5.14496	5.18	4.45221	1.27	0.344833	up	0.055095	0.623361	no	AACGTGTCGGCTATCATCAAACCTCCCGACCTCTTTTGTGAAGGAGATCCATGATTTTGT	FALSE	hsa_circ_0062349	NM_058004	PI4KA	phosphatidylinositol 4-kinase, catalytic, alpha	ref|Homo sapiens phosphatidylinositol 4-kinase, catalytic, alpha (PI4KA), mRNA [NM_058004]	chr22	21100000	21159453			circRNA	circBase
CUST_86216_PI438085371	7.74778	7.70063	7.64754	7.68778	7.68614	7.52973	7.60077	7.55776	7.48419	7.12281	1.17684	0.234918	up	0.055243	0.623361	no	TCAGAGCAAGACTGCCTCTGTCACCGGGTCCCTCCACCCTTGTCTCCTGTGCGGCCAGCG	FALSE	hsa_circ_0089405	NM_017588	WDR5	WD repeat domain 5	ref|Homo sapiens WD repeat domain 5 (WDR5), transcript variant 1, mRNA [NM_017588]	chr9	137000000	137005080			circRNA	circBase
CUST_83079_PI438085371	4.91455	4.37894	4.99915	4.89463	4.99526	4.89097	4.46105	4.23508	4.2833	4.47378	1.29027	0.36767	up	0.055244	0.623361	no	TGCAGAATAAAAAATGCTCACTTTGTTTTTATGGGCCATCGAGACTTTGCTGTGCTACCT	FALSE	hsa_circ_0086135	NM_004260	RECQL4	RecQ protein-like 4	ref|Homo sapiens RecQ protein-like 4 (RECQL4), mRNA [NM_004260]	chr8	146000000	145738154			circRNA	circBase
CUST_12154_PI438085371	6.96447	6.67067	6.98236	7.14824	6.90262	7.66877	7.01234	7.4084	7.48124	6.91855	0.776907	-0.364186	down	0.055361	0.623469	no	TCTTCCCCCGAGTATGATCGGTTGGGCTTCCTCCTGAATCTGGACTCTAAACTGCCTGCT	FALSE	hsa_circ_0012104	NM_174963	ST3GAL3	ST3 beta-galactoside alpha-2,3-sialyltransferase 3	ref|Homo sapiens ST3 beta-galactoside alpha-2,3-sialyltransferase 3 (ST3GAL3), transcript variant 1, mRNA [NM_174963]	chr1	44300000	44303983			circRNA	circBase
CUST_57769_PI438085371	6.3255	5.93124	6.04863	6.66207	6.17525	6.76509	6.52674	6.47622	6.51172	6.42547	0.80524	-0.31251	down	0.055543	0.623704	no	ATACGTTTTGTCTTTCCCTCAGGGCCTTTCTGGTTCTCTAGTTCAGGAACCTTTTCAGCT	FALSE	hsa_circ_0059736	NM_012112	TPX2	TPX2, microtubule-associated	ref|Homo sapiens TPX2, microtubule-associated (TPX2), mRNA [NM_012112]	chr20	30400000	30389603			circRNA	circBase
CUST_63687_PI438085371	4.94407	5.35162	5.38794	5.56132	4.80636	4.89544	4.90458	4.6664	4.46774	5.10494	1.32174	0.402442	up	0.056057	0.624698	no	AGTGCCCGAGGGCGAGTATGTGTCCTGCCTTCTCTCACTGCTCCGCCAGATGTGTGACAC	FALSE	hsa_circ_0065890	NM_004947	DOCK3	dedicator of cytokinesis 3	ref|Homo sapiens dedicator of cytokinesis 3 (DOCK3), mRNA [NM_004947]	chr3	51300000	51400105			circRNA	circBase
CUST_20464_PI438085371	4.98473	5.0044	4.88318	4.81738	4.8207	5.0334	4.49235	4.20556	4.23275	3.81259	1.46079	0.546746	up	0.056119	0.624698	no	TGTGATCATGGCATCTACATCCTCATCGCTGTGGGCGCTGTCATGATGTTCGTTGGCTTC	FALSE	hsa_circ_0020799	NM_004356	CD81	CD81 molecule	ref|Homo sapiens CD81 molecule (CD81), transcript variant 1, mRNA [NM_004356]	chr11	2415324	2417944			circRNA	circBase
CUST_24142_PI438085371	3.5747	2.883	3.66115	2.9177	3.55877	3.93316	3.69811	3.63553	3.53021	4.4566	0.691759	-0.531658	down	0.056339	0.624698	no	TGACAATGCAGATCTGGTTCCTATGTAGCTCTCACTGTTCAGGGACGCCCACCTGGGTCG	FALSE	hsa_circ_0024620	NM_015313	ARHGEF12	Rho guanine nucleotide exchange factor (GEF) 12	ref|Homo sapiens Rho guanine nucleotide exchange factor (GEF) 12 (ARHGEF12), transcript variant 1, mRNA [NM_015313]	chr11	120000000	120302620			circRNA	circBase
CUST_77267_PI438085371	2.10755	3.00169	2.9827	3.79545	3.31753	4.03868	3.44742	3.94598	3.43824	3.70456	0.626768	-0.673996	down	0.056375	0.624698	no	AGCTTTGATGAGATGCTTCCAGATCGGCTTCACCACCGACCCTCGGATGGCCCGCTCCTC	FALSE	hsa_circ_0080077	NM_002541	OGDH			chr7	44700000	44741214			circRNA	circBase
CUST_21258_PI438085371	4.81587	5.59573	5.05948	5.93276	4.79701	5.12429	4.71255	4.64585	4.46187	4.32086	1.50221	0.587087	up	0.056403	0.624698	no	GTACCTGAAGCTGGTCTCCTGACTGGCCGCTCTTGTCCTTCCTCCCGCTTTTTCTTCTCT	FALSE	hsa_circ_0021625	NM_005898	CAPRIN1	cell cycle associated protein 1	ref|Homo sapiens cell cycle associated protein 1 (CAPRIN1), transcript variant 1, mRNA [NM_005898]	chr11	34100000	34101312			circRNA	circBase
CUST_33524_PI438085371	4.57583	4.70265	4.82371	4.55284	4.90375	4.42081	4.59931	4.60582	4.60595	4.32201	1.14947	0.200974	up	0.056555	0.624698	no	CTCGCTGTAGCTACCAGTGTCCTCCTCACCCTTGACAACAACGTGGTGAATGGTTCCAGC	FALSE	hsa_circ_0034458	NM_003246	THBS1	thrombospondin 1	ref|Homo sapiens thrombospondin 1 (THBS1), mRNA [NM_003246]	chr15	39900000	39885428			circRNA	circBase
CUST_12625_PI438085371	5.72951	5.55504	5.67964	5.06131	5.80222	5.53941	5.91469	6.06279	6.07749	6.13004	0.768789	-0.37934	down	0.056742	0.624982	no	AGATCTATAGGGCTGAACGAGTGTCTGCACAACAATGGCGGCTGCTCACACATCTGCACT	FALSE	hsa_circ_0012592	NM_004631	LRP8			chr1	53700000	53737018			circRNA	circBase
CUST_27261_PI438085371	7.73866	7.61077	7.71428	7.49336	7.72001	7.82687	7.73631	7.92529	7.98433	7.6517	0.88916	-0.169485	down	0.056841	0.624982	no	GGATTTAAAGATTCTACAAGGGGGTTGCTCCTCTCTGGATGAGACAGATACCATACACCA	FALSE	hsa_circ_0027827	NM_213611	SLC25A3	solute carrier family 25 (mitochondrial carrier; phosphate carrier), member 3	ref|Homo sapiens solute carrier family 25 (mitochondrial carrier; phosphate carrier), member 3 (SLC25A3), transcript variant 3, mRNA [NM_213611]	chr12	99000000	98995059			circRNA	circBase
CUST_47554_PI438085371	3.29541	3.43185	3.43418	1.63793	3.58247	3.48532	3.9522	3.89655	3.97853	4.42312	0.546852	-0.870777	down	0.056983	0.625768	no	CCTGCTGGAGGAGCAGCTGCTGTGAATAAACACAGAAGTGGAGCTGGGGGACTGATTAGA	FALSE	hsa_circ_0049040	NM_024552	CERS4	ceramide synthase 4	ref|Homo sapiens ceramide synthase 4 (CERS4), mRNA [NM_024552]	chr19	8275589	8321961			circRNA	circBase
CUST_56753_PI438085371	5.60705	5.64244	6.11037	5.85964	5.86722	5.82865	5.30438	5.48003	5.64816	5.34591	1.22767	0.295918	up	0.057096	0.625768	no	GCCAGAAGCCGCAGGTAAAAATCAAGGTGACCCCAAGAAAATGGCTCCTCCTCCAAAGGA	FALSE	hsa_circ_0058672	NM_005381	NCL	nucleolin	ref|Homo sapiens nucleolin (NCL), mRNA [NM_005381]	chr2	232000000	232328027			circRNA	circBase
CUST_37342_PI438085371	4.00292	3.827	4.07412	3.72039	4.47615	3.87804	4.61893	4.65137	4.71496	4.46245	0.734568	-0.445032	down	0.057182	0.625768	no	ACTAATAGGGGTTCTGTACAGAGTAATGAGATGTGTGACGGCTGCAAACCAGGTGTTTTT	FALSE	hsa_circ_0038418	NR_027155	LOC100271836			chr16	21500000	21478637			circRNA	circBase
CUST_26059_PI438085371	5.07629	4.71473	5.1745	4.6032	4.93859	4.88704	4.18657	4.28083	4.76841	4.46808	1.3043	0.383278	up	0.057459	0.628119	no	GTCTAATAAAACCTTCCATCTCATACTGACCCATGGCGCTTCCTCTTCCGGGTCGGCGCT	FALSE	hsa_circ_0026599	NM_021640	C12orf10	chromosome 12 open reading frame 10	ref|Homo sapiens chromosome 12 open reading frame 10 (C12orf10), mRNA [NM_021640]	chr12	53700000	53700965			circRNA	circBase
CUST_55989_PI438085371	2.29937	1.76026	2.81455	2.36669	2.66565	1.71231	3.65045	4.02384	3.9876	3.74269	0.485628	-1.04208	down	0.057505	0.628119	no	CTAAAACTAGGGTCCTGGTTACTGGGTGAAGATTCATCACTTAGAATATACAGATGGAGG	FALSE	hsa_circ_0057883	NM_152526	PARD3B	par-3 family cell polarity regulator beta	ref|Homo sapiens par-3 family cell polarity regulator beta (PARD3B), transcript variant 2, mRNA [NM_152526]	chr2	206000000	205830046			circRNA	circBase
CUST_86225_PI438085371	5.82998	5.82616	5.38426	6.44715	5.35421	5.72479	5.24281	5.37323	4.59189	4.45161	1.61495	0.691488	up	0.057581	0.628139	no	CTGCGGGCAGATTTCTCCACCCAGGTGAACTCCTCCCTCACCTCCCCGACGGGGCGAGGC	FALSE	hsa_circ_0089415	NM_002957	RXRA	retinoid X receptor, alpha	ref|Homo sapiens retinoid X receptor, alpha (RXRA), transcript variant 1, mRNA [NM_002957]	chr9	137000000	137313651			circRNA	circBase
CUST_19460_PI438085371	5.86469	5.24179	5.45943	5.83955	5.08524	5.95669	6.05014	5.90783	5.65768	5.8017	0.770214	-0.376668	down	0.057855	0.629081	no	AGACACGTCAGGGCTCCATCCTTGCCTCCCTGGACACCTTTAAGAAGATGTGGGTCTCCA	FALSE	hsa_circ_0019738	NM_005736	ACTR1A	ARP1 actin-related protein 1 homolog A, centractin alpha (yeast)	ref|Homo sapiens ARP1 actin-related protein 1 homolog A, centractin alpha (yeast) (ACTR1A), mRNA [NM_005736]	chr10	104000000	104240722			circRNA	circBase
CUST_41901_PI438085371	4.57161	4.86081	4.74659	4.63342	4.97287	4.83898	5.25972	5.524	5.46373	4.70073	0.757663	-0.400372	down	0.057981	0.629764	no	TCTGTGCAGACACCGACTCGTGGACCACTTTCATAGGTTGTTTGACTGGCTGGTATCAGT	FALSE	hsa_circ_0043169	NM_001163735	MYO19	myosin XIX		chr17	34900000	34864974			circRNA	circBase
CUST_58578_PI438085371	4.37621	4.89581	4.90959	4.78284	4.23406	4.49535	4.33375	4.44644	3.83522	3.70338	1.39172	0.476873	up	0.058117	0.630062	no	TCCCTCTCTTTGCTGTATTTGAAGCGCGCGGCACTGGTCCTGGTGGTCCTCCTCATCGCC	FALSE	hsa_circ_0060575	NM_173179	SLC35C2			chr20	45000000	44983880			circRNA	circBase
CUST_58231_PI438085371	5.17249	5.1247	5.59954	5.27959	5.31501	5.05111	4.93279	4.97715	5.35625	4.84434	1.20242	0.265935	up	0.058537	0.632481	no	ATTTCAACCAGAAAATGGTCCAGCCACCTGACTTCAGGGACCTGCCGGAATGGGAGCCCA	FALSE	hsa_circ_0060216	NM_080627	KIAA0889			chr20	35400000	35441247			circRNA	circBase
CUST_48319_PI438085371	4.24166	4.64197	3.53334	4.41648	4.26799	4.02016	3.4566	3.46204	4.02424	3.6569	1.41059	0.496298	up	0.058558	0.632481	no	ACCTGCCCCAGCCTGAGAAAGTTGATGTGATTGCCGGCTCCTCCAAGATGAAGGGCTTCT	FALSE	hsa_circ_0049837	NM_058243	BRD4	bromodomain containing 4	ref|Homo sapiens bromodomain containing 4 (BRD4), transcript variant long, mRNA [NM_058243]	chr19	15400000	15365073			circRNA	circBase
CUST_26044_PI438085371	6.84285	6.51488	6.83157	6.88418	6.76443	7.02918	6.94681	7.00086	7.18752	6.74544	0.861916	-0.21438	down	0.058638	0.632756	no	TGGCTGGTTGGTGTATGGGGGCTCCTCCAAGCAACAGCAGTCTTTTCTTCAGATGTACTT	FALSE	hsa_circ_0026583	NM_012291	ESPL1	extra spindle pole bodies homolog 1 (S. cerevisiae)	ref|Homo sapiens extra spindle pole bodies homolog 1 (S. cerevisiae) (ESPL1), mRNA [NM_012291]	chr12	53700000	53686754			circRNA	circBase
CUST_22780_PI438085371	4.17763	3.80507	4.34558	3.10527	4.17809	3.82158	4.69326	4.66595	4.76357	4.89083	0.639621	-0.644711	down	0.058899	0.633958	no	ACCTGTGGAGGAACCAACCCGTGTGCGGACAGGAACGGGGGGTGCAGCCACCTGTGCTTC	FALSE	hsa_circ_0023208	NM_002335	LRP5	low density lipoprotein receptor-related protein 5	ref|Homo sapiens low density lipoprotein receptor-related protein 5 (LRP5), transcript variant 1, mRNA [NM_002335]	chr11	68200000	68197168			circRNA	circBase
CUST_53155_PI438085371	4.2995	3.91153	4.42226	3.51548	4.71512	4.29148	4.65477	4.63504	4.95758	5.07468	0.683053	-0.549931	down	0.059021	0.633958	no	ATAAATATATATTCAAATGAAGCGCGTGGGGGTGATGTCGCTAAGGGGTGATTCTCCCCT	FALSE	hsa_circ_0054936	NM_005917	MDH1	malate dehydrogenase 1, NAD (soluble)	ref|Homo sapiens malate dehydrogenase 1, NAD (soluble) (MDH1), transcript variant 2, mRNA [NM_005917]	chr2	63800000	63834330			circRNA	circBase
CUST_65343_PI438085371	4.0261	3.85566	4.36949	4.13725	4.73527	3.95003	5.15024	5.16267	5.28896	4.74536	0.644075	-0.634699	down	0.059077	0.633958	no	CCACCTACTGGGCTCCTTAGGCATGAATTTCCCTTTGCCTTCACAAGTATTTGCAAATTA	FALSE	hsa_circ_0067610	NM_019001	XRN1	5'-3' exoribonuclease 1	ref|Homo sapiens 5'-3' exoribonuclease 1 (XRN1), transcript variant 1, mRNA [NM_019001]	chr3	142000000	142037536			circRNA	circBase
CUST_30717_PI438085371	5.92207	5.64387	5.61225	5.64007	5.36056	5.4944	5.31677	5.56132	5.40214	5.16494	1.18744	0.247852	up	0.059355	0.635767	no	ATATCTGCCTGTCAGATTCACTGCGTGCTGTCCTCACTTGTTCTACAATGAGTGCCAAAT	FALSE	hsa_circ_0031408	NM_014178	STXBP6	syntaxin binding protein 6 (amisyn)	ref|Homo sapiens syntaxin binding protein 6 (amisyn) (STXBP6), mRNA [NM_014178]	chr14	25400000	25444056			circRNA	circBase
CUST_37147_PI438085371	3.00925	3.18874	3.60846	1.44343	3.92562	5.8658	3.9609	3.54751	3.95473	4.29716	0.408916	-1.29012	down	0.05974	0.638135	no	TTTGAGCAAGCGTTCTACACCTATGACACGAGCCTGCGGCGTGCAGTGTGAGGGGCGGGA	FALSE	hsa_circ_0038216	NM_173614	NOMO2			chr16	18500000	18573434			circRNA	circBase
CUST_33521_PI438085371	4.49771	4.41469	4.7024	4.83404	4.18086	4.52145	4.32602	4.03888	4.04705	3.63863	1.3301	0.411533	up	0.059799	0.638167	no	ACGATGACAATGATAAAATTCCAGATGACAGGCTACCAGTGTCCTCCTCACCCTTGACAA	FALSE	hsa_circ_0034455	NM_003246	THBS1	thrombospondin 1	ref|Homo sapiens thrombospondin 1 (THBS1), mRNA [NM_003246]	chr15	39900000	39882824			circRNA	circBase
CUST_70941_PI438085371	2.73762	3.01881	3.52998	1.85995	3.69974	3.26649	4.06248	3.55034	3.88947	4.02595	0.578454	-0.789725	down	0.05994	0.638498	no	ACCAGGAAAGGACATATTTGACAGTGATTGGTACACTTCTCGAAATCTAATTGGGGGCGC	FALSE	hsa_circ_0073434	NM_014899	RHOBTB3	Rho-related BTB domain containing 3	ref|Homo sapiens Rho-related BTB domain containing 3 (RHOBTB3), mRNA [NM_014899]	chr5	95100000	95099324			circRNA	circBase
CUST_21970_PI438085371	1.68127	3.06686	3.34505	2.74018	1.45381	3.84292	2.72965	3.74632	3.19968	3.44346	0.523053	-0.934972	down	0.060222	0.639539	no	ACATCATCCAGCCCAGGCTGGCTGGCTGCAGCATGACTTTGGGCACCTGTCGGTCTTCAG	FALSE	hsa_circ_0022367	NM_013402	FADS1	fatty acid desaturase 1	ref|Homo sapiens fatty acid desaturase 1 (FADS1), mRNA [NM_013402]	chr11	61600000	61578547			circRNA	circBase
CUST_78440_PI438085371	3.7149	3.45277	3.85549	1.95096	4.07368	3.72084	4.36208	4.39567	4.59715	4.41603	0.540066	-0.888793	down	0.060499	0.639978	no	TCAAATGCAGGTATTGACTGGGCTCCCAAGAGCGACCGCATTGTCACTTGTGGGGCAGAC	FALSE	hsa_circ_0081332	NM_006409	ARPC1A	actin related protein 2/3 complex, subunit 1A, 41kDa	ref|Homo sapiens actin related protein 2/3 complex, subunit 1A, 41kDa (ARPC1A), transcript variant 1, mRNA [NM_006409]	chr7	98900000	98946582			circRNA	circBase
CUST_51462_PI438085371	4.85346	4.47512	4.78977	4.81415	4.71413	5.02299	4.19101	4.06725	4.0638	4.19101	1.33989	0.422118	up	0.060503	0.639978	no	CGATGGGCAGAGTATGAGGGTCTCTTCTTAAGTAATGGGCCTGGTGACCCTGCCTCCTAT	FALSE	hsa_circ_0053189	NM_004341	CAD	carbamoyl-phosphate synthetase 2, aspartate transcarbamylase, and dihydroorotase	ref|Homo sapiens carbamoyl-phosphate synthetase 2, aspartate transcarbamylase, and dihydroorotase (CAD), mRNA [NM_004341]	chr2	27400000	27462339			circRNA	circBase
CUST_35090_PI438085371	4.67257	3.98904	4.4455	5.0041	4.2231	4.6655	4.90044	4.88356	4.83116	5.40885	0.721445	-0.47104	down	0.060542	0.639978	no	AAATGACCAATGAGACTCTCAACATTTGGACTCACTTGCTGCCCTTCTGGTGTTCCATGA	FALSE	hsa_circ_0036075	NM_001104554	PAQR5	progestin and adipoQ receptor family member V	ref|Homo sapiens progestin and adipoQ receptor family member V (PAQR5), transcript variant 1, mRNA [NM_001104554]	chr15	69700000	69672349			circRNA	circBase
CUST_79719_PI438085371	4.51151	5.1619	4.31402	5.60872	4.31626	4.28798	4.03717	4.44469	3.56983	4.2921	1.57585	0.656128	up	0.060737	0.640436	no	GTACATACTAGAGGTGATGGTAAAGACCCTTCCTCTCCATTCTTTCCCCACTATGCTTAA	FALSE	hsa_circ_0082656	NM_173569	UBN2	ubinuclein 2	ref|Homo sapiens ubinuclein 2 (UBN2), mRNA [NM_173569]	chr7	139000000	138992982			circRNA	circBase
CUST_34218_PI438085371	5.06828	4.27064	4.43004	3.1402	4.37409	4.15277	5.18804	5.34137	5.55233	5.41794	0.545692	-0.87384	down	0.060862	0.640436	no	ATACATAGGGACTCACTGTGGACAACACCCAATGTCTGTGGATCACGTTATAATGCTTAC	FALSE	hsa_circ_0035174	NM_000138	FBN1	fibrillin 1	ref|Homo sapiens fibrillin 1 (FBN1), mRNA [NM_000138]	chr15	48900000	48905289			circRNA	circBase
CUST_30417_PI438085371	1.19677	2.44243	3.25728	3.09442	3.5234	3.94423	2.96993	3.95613	3.77075	3.83942	0.502351	-0.993233	down	0.060885	0.640436	no	GACATATCAGGCCTCTCTTCAGCTTCTGGAGACCTCACTATCCTATTATGTCTTTGTGTG	FALSE	hsa_circ_0031102	NM_182851	CCNB1IP1			chr14	20800000	20784719			circRNA	circBase
CUST_75888_PI438085371	5.95898	5.74142	5.88288	5.79869	6.15657	5.63237	5.45362	5.79921	5.87257	5.132	1.2568	0.329752	up	0.060899	0.640436	no	TAAAGCAAGCTGCTCCTCACTTGGCTTACTTGAGAACAGGAGTAAAGATAGGTGAGATGC	FALSE	hsa_circ_0078552	NM_005891	ACAT2	acetyl-CoA acetyltransferase 2	ref|Homo sapiens acetyl-CoA acetyltransferase 2 (ACAT2), transcript variant 1, mRNA [NM_005891]	chr6	160000000	160198488			circRNA	circBase
CUST_44321_PI438085371	3.70941	4.34584	4.22873	4.38573	3.52511	4.77341	4.50403	4.22217	4.2359	5.04755	0.698511	-0.517646	down	0.060943	0.640436	no	ATAAATGGTTTTGCTACTGCTAACTGCCCTCCGGGCTCCTTCTGGTGGCTCATCCCCCTG	FALSE	hsa_circ_0045692	NM_000213	ITGB4	integrin, beta 4	ref|Homo sapiens integrin, beta 4 (ITGB4), transcript variant 1, mRNA [NM_000213]	chr17	73700000	73753899			circRNA	circBase
CUST_20454_PI438085371	3.83815	3.80788	4.6041	3.42336	3.88367	3.6256	4.73689	4.62991	5.05336	5.04864	0.612402	-0.70745	down	0.060999	0.640436	no	ACAACCACTGCACTACCTGACTCAGGAATCGGCTCTGGAAGAACACCTTAGGCTGGTGGG	FALSE	hsa_circ_0020789	TCONS_00063837_H19	TCONS_00063837_H19			chr11	2017105	2017421			circRNA	circBase
CUST_40215_PI438085371	4.29751	4.25021	4.4395	4.26663	4.58252	4.40431	4.08759	4.20825	4.11179	4.03682	1.14673	0.197521	up	0.061079	0.640436	no	AATGCGCATGAACACTTTGTTACCTCCTTGGAGGGCGTTGGGGCAGCTCCTGTGACAGAC	FALSE	hsa_circ_0041415	NM_000430	PAFAH1B1	platelet-activating factor acetylhydrolase 1b, regulatory subunit 1 (45kDa)	ref|Homo sapiens platelet-activating factor acetylhydrolase 1b, regulatory subunit 1 (45kDa) (PAFAH1B1), mRNA [NM_000430]	chr17	2496922	2583614			circRNA	circBase
CUST_73198_PI438085371	3.88559	3.67572	3.94818	4.00382	3.4623	4.02689	2.56418	3.47685	2.90549	3.04682	1.50637	0.591076	up	0.061195	0.640436	no	ACATTTCTGTAATGAATGCTTTGACCATTACTACAGAAGAGTCCTGTCGGCTCCTCCCAC	FALSE	hsa_circ_0075777	NM_153042	KDM1B	lysine (K)-specific demethylase 1B	ref|Homo sapiens lysine (K)-specific demethylase 1B (KDM1B), mRNA [NM_153042]	chr6	18200000	18163155			circRNA	circBase
CUST_43899_PI438085371	4.41734	3.96444	3.46423	3.18863	3.84035	3.54723	3.2111	3.19191	3.41187	2.9787	1.42093	0.506834	up	0.061198	0.640436	no	TGCTGTCATTGTTCAAGGCTTCCCTCCACCAATCCTGGAGCTAAAAGAATCATACCCATT	FALSE	hsa_circ_0045262	NR_002947	TCAM1P	testicular cell adhesion molecule 1, pseudogene	ref|Homo sapiens testicular cell adhesion molecule 1, pseudogene (TCAM1P), non-coding RNA [NR_002947]	chr17	61900000	61939891			circRNA	circBase
CUST_34424_PI438085371	3.63673	3.43657	3.68081	3.58055	4.41449	3.80211	3.23595	2.92617	3.22055	3.11288	1.40474	0.490299	up	0.061223	0.640436	no	ATCTGTGTTCTCATCTTGATATACCGAAGTAAAGCCAGGACAGGGGCTCTGGGCGGCCGG	FALSE	hsa_circ_0035386	NM_173814	PRTG	protogenin	ref|Homo sapiens protogenin (PRTG), mRNA [NM_173814]	chr15	55900000	56035177			circRNA	circBase
CUST_56407_PI438085371	4.56022	4.15051	4.71134	3.64612	4.97889	4.264	4.98853	5.36799	5.59261	5.48896	0.602486	-0.731001	down	0.061225	0.640436	no	AGCTGGACTCATCTGATAGGGATATTAGACTGACAGACTTCAAGGATGCAGCTGCTACTA	FALSE	hsa_circ_0058312	NM_014640	TTLL4	tubulin tyrosine ligase-like family member 4	ref|Homo sapiens tubulin tyrosine ligase-like family member 4 (TTLL4), mRNA [NM_014640]	chr2	220000000	219603886			circRNA	circBase
CUST_14619_PI438085371	4.61782	4.55797	4.15089	3.84278	3.89694	4.56187	4.44109	4.55821	4.5621	5.06444	0.745219	-0.424263	down	0.061505	0.641846	no	CCCCTCATAGGGCTGTGGTGGAGGCTGTGCATCGACTTGACCTCATCCTTTGCAACAAAA	FALSE	hsa_circ_0014699	NM_015327	SMG5	SMG5 nonsense mediated mRNA decay factor	ref|Homo sapiens SMG5 nonsense mediated mRNA decay factor (SMG5), mRNA [NM_015327]	chr1	156000000	156248825			circRNA	circBase
CUST_7253_PI438085371	3.91803	3.49317	3.26226	3.41937	3.08711	3.80916	3.97029	3.70863	4.13685	3.48728	0.765008	-0.386453	down	0.061762	0.643156	no	CTTGTGCAGGGCCTTGTCAATGCTGCTAAATGGTACTCCATTTGCCTTTGTTATTGACCT	FALSE	hsa_circ_0006982	NM_016284	CNOT1	CCR4-NOT transcription complex, subunit 1		chr16	58600000	58609033			circRNA	circBase
CUST_77867_PI438085371	4.03707	4.15673	4.49833	4.39846	4.43478	4.23113	3.83004	4.13452	3.45328	4.08253	1.28233	0.358773	up	0.062144	0.64563	no	CCTTTGTATAAAGAAACAGCCTCTGACCTGCATGGCCTCACCTACTGCTATTCCATCGAC	FALSE	hsa_circ_0080738	NM_001040457	RHBDD2	rhomboid domain containing 2	ref|Homo sapiens rhomboid domain containing 2 (RHBDD2), transcript variant 2, mRNA [NM_001040457]	chr7	75500000	75518244			circRNA	circBase
CUST_2859_PI438085371	5.54172	5.21808	5.53159	5.26365	5.34075	5.51085	4.8819	5.07595	4.99553	4.45698	1.31486	0.394913	up	0.062196	0.64563	no	GCTGGGACAGGTTGTTCTGGAATTGATAGAGCTCCGTGAATTGGGTGCTGCCAGGTCACT	FALSE	hsa_circ_0002328	NM_018225	SMU1	smu-1 suppressor of mec-8 and unc-52 homolog (C. elegans)	ref|Homo sapiens smu-1 suppressor of mec-8 and unc-52 homolog (C. elegans) (SMU1), mRNA [NM_018225]	chr9	33100000	33071890			circRNA	circBase
CUST_21748_PI438085371	3.42428	3.39714	3.94448	3.36631	4.29716	3.63724	2.72607	3.06879	2.80068	0.993598	2.05708	1.0406	up	0.062217	0.64563	no	AGTCTTAGAGGAAATAAAAAGGGAAGTGAGAGACTGTTGGGTTCTACTCCTCCGTCTTCG	FALSE	hsa_circ_0022137	NM_003627	SLC43A1	solute carrier family 43 (amino acid system L transporter), member 1	ref|Homo sapiens solute carrier family 43 (amino acid system L transporter), member 1 (SLC43A1), transcript variant 1, mRNA [NM_003627]	chr11	57300000	57258835			circRNA	circBase
CUST_75034_PI438085371	3.74448	3.49304	3.51224	2.65749	3.902	3.46078	4.20579	3.90819	4.25617	4.51413	0.656487	-0.607161	down	0.062222	0.64563	no	ACATCTATAATATGGACCCCTCCACATCAGTGCCATGTGCCCGTGTGCAACTGCGGGGGA	FALSE	hsa_circ_0077673	NM_001105206	LAMA4	laminin, alpha 4	ref|Homo sapiens laminin, alpha 4 (LAMA4), transcript variant 1, mRNA [NM_001105206]	chr6	112000000	112510407			circRNA	circBase
CUST_57038_PI438085371	4.16438	4.30916	4.45879	4.34385	4.32501	4.07501	3.68579	4.10417	4.25915	3.43457	1.3273	0.408499	up	0.062318	0.64569	no	TGTTTAATAAAGGGCCTGGCCAACTCTCCTCAGTACCATCACACAATCCCCGTCATCAGC	FALSE	hsa_circ_0058972	NM_000030	AGXT	alanine-glyoxylate aminotransferase	ref|Homo sapiens alanine-glyoxylate aminotransferase (AGXT), mRNA [NM_000030]	chr2	242000000	241818536			circRNA	circBase
CUST_33831_PI438085371	4.65432	4.13244	3.9104	2.99231	4.08724	4.39054	4.31156	4.74491	4.56318	4.95834	0.642442	-0.638362	down	0.062641	0.646686	no	AGAGGAGACTCACTAAGGAGGAGTTTGGGGCCAGCGCAGCCCTGCTGTCCACCAAGGAAG	FALSE	hsa_circ_0034774	NM_016642	SPTBN5	spectrin, beta, non-erythrocytic 5	ref|Homo sapiens spectrin, beta, non-erythrocytic 5 (SPTBN5), mRNA [NM_016642]	chr15	42200000	42180283			circRNA	circBase
CUST_14245_PI438085371	3.21437	3.74061	3.963	3.35031	2.58046	3.84108	3.66688	3.80816	4.21268	4.11933	0.67836	-0.559876	down	0.062865	0.648246	no	GGTATGCCAGACTCCAGTTGTACAGAATGCAGCATCTATTGTTCAGCCATCTCCTGCCCA	FALSE	hsa_circ_0014314	NM_020699	GATAD2B	GATA zinc finger domain containing 2B	ref|Homo sapiens GATA zinc finger domain containing 2B (GATAD2B), mRNA [NM_020699]	chr1	154000000	153790647			circRNA	circBase
CUST_38341_PI438085371	2.88111	3.38569	4.13819	3.33123	4.5105	4.09274	3.88837	4.6674	4.86456	4.45282	0.597151	-0.743833	down	0.063495	0.650206	no	TTGAGCAGAGAGCATTTCCGACATGTGGACCATGGTAAAACAAATGACAGACGTGTTGTT	FALSE	hsa_circ_0039481	NM_001242795	NUP93	nucleoporin 93kDa		chr16	56900000	56857758			circRNA	circBase
CUST_73341_PI438085371	8.51482	8.08705	8.16333	9.05095	8.22152	9.46739	8.4564	8.68555	8.88241	9.39912	0.673319	-0.570639	down	0.063559	0.650206	no	TCTCTACAAGGCTATGGTTCACACGTCCGACTCATGACCTGGGGGAGCTCAGTTCTCGTC	FALSE	hsa_circ_0075935	None	None			chr6	31700000	31721406			circRNA	circBase
CUST_47678_PI438085371	4.42492	4.39515	4.14821	4.78141	4.75676	4.86666	3.50403	3.49122	3.99209	3.54683	1.53807	0.621121	up	0.064155	0.651476	no	AAGTGATGTTCCACAGTTTTGTACTCGCTGGTGCGTGATGTGGTCTCCTCACTGCGCCGG	FALSE	hsa_circ_0049175	NM_001198690	PPAN-P2RY11	PPAN-P2RY11 readthrough	ref|Homo sapiens PPAN-P2RY11 readthrough (PPAN-P2RY11), transcript variant 2, mRNA [NM_001198690]	chr19	10200000	10221078			circRNA	circBase
CUST_42612_PI438085371	4.17327	3.93369	3.26476	4.5671	3.65974	4.89141	4.32621	4.11673	4.64197	4.39729	0.680653	-0.55501	down	0.064196	0.651476	no	TGGGGCCCAGGTGAGTGGCCGGGGTTTGCCTGATGATCATGCTGGGCCCATTCGGGTTGT	FALSE	hsa_circ_0043918	NM_001136042	AARSD1			chr17	41100000	41108337			circRNA	circBase
CUST_62934_PI438085371	3.26876	2.90871	4.21729	2.28272	3.62354	3.45702	3.8722	4.16001	4.56338	4.29012	0.571037	-0.808344	down	0.064338	0.651476	no	TTTCCTGACTTCCTGGAGAACCAGAACGGATGTGGTGAACTGCGTTGGGGGTATGGGTGC	FALSE	hsa_circ_0065132	NM_015175	NBEAL2	neurobeachin-like 2	ref|Homo sapiens neurobeachin-like 2 (NBEAL2), mRNA [NM_015175]	chr3	47000000	47047109			circRNA	circBase
CUST_70534_PI438085371	4.22553	4.17455	4.10655	4.28762	4.31877	3.41614	3.90963	4.06318	4.16714	3.3106	1.36535	0.449269	up	0.064383	0.651476	no	CTGAAGGTCAATAAATTATTAGAGATTTTCTCTTCACTCACTCCATCACTCGATGAGATA	FALSE	hsa_circ_0073009	NM_003633	ENC1	ectodermal-neural cortex 1 (with BTB domain)	ref|Homo sapiens ectodermal-neural cortex 1 (with BTB domain) (ENC1), transcript variant 1, mRNA [NM_003633]	chr5	73900000	73925817			circRNA	circBase
CUST_29621_PI438085371	4.03007	4.77249	4.37202	4.44873	4.83228	4.22853	4.44075	3.99015	3.70125	3.01403	1.53281	0.616175	up	0.064501	0.651476	no	GCAGAAAACTGTGTAAATTTTGATACCACCATTGCCGCCTTCCCCTCAAAAAAGGTGAGA	FALSE	hsa_circ_0030278	NR_002612	DLEU2			chr13	50600000	50601542			circRNA	circBase
CUST_40632_PI438085371	8.18544	8.06554	8.26034	7.49593	8.15947	8.07219	8.38815	8.4452	8.70288	8.38533	0.77625	-0.365407	down	0.064576	0.651476	no	CCTGGAGCGGGATGACCTGACTCACAAACTGGCTGACATCGTGAAGATCAACAATCAGCT	FALSE	hsa_circ_0041857	NM_000937	POLR2A	polymerase (RNA) II (DNA directed) polypeptide A, 220kDa	ref|Homo sapiens polymerase (RNA) II (DNA directed) polypeptide A, 220kDa (POLR2A), mRNA [NM_000937]	chr17	7400674	7402810			circRNA	circBase
CUST_19630_PI438085371	4.40687	4.18578	4.98106	4.15298	4.40772	4.30421	4.95944	4.90344	5.26628	5.03824	0.723247	-0.46744	down	0.064599	0.651476	no	AGATGGGCACTCCAGGACCCAAAGTGTTTGGCATGCAGAACAATCTGGCCCCCAGCTTGA	FALSE	hsa_circ_0019913	NM_000494	COL17A1	collagen, type XVII, alpha 1	ref|Homo sapiens collagen, type XVII, alpha 1 (COL17A1), mRNA [NM_000494]	chr10	106000000	105822087			circRNA	circBase
CUST_43824_PI438085371	3.44379	3.24562	3.49775	2.30039	4.00558	3.60224	4.12917	3.81892	4.57517	3.85196	0.61691	-0.696867	down	0.06474	0.651476	no	AGTGGCATCATTGACCTCAGCAATCACCCAGCGGATAAGTCCTTGTTCCACTCTGACTAG	FALSE	hsa_circ_0045186	NM_025185	TANC2	tetratricopeptide repeat, ankyrin repeat and coiled-coil containing 2	ref|Homo sapiens tetratricopeptide repeat, ankyrin repeat and coiled-coil containing 2 (TANC2), mRNA [NM_025185]	chr17	61300000	61278318			circRNA	circBase
CUST_44454_PI438085371	7.98093	7.48124	7.77305	6.80293	7.73866	7.59506	8.16736	8.35969	8.39279	7.95481	0.688447	-0.538582	down	0.06482	0.651476	no	AGACTCCGACTCAGAGGATTTTGAAGCAAGAGCACCCCGAGTTGGCAGTCCTCGCAGACT	FALSE	hsa_circ_0045829	NM_001081461	JMJD6			chr17	74700000	74716580			circRNA	circBase
CUST_87505_PI438085371	5.33651	5.06189	5.748	5.27211	5.57393	5.23456	5.23059	4.7751	4.95564	5.18743	1.24991	0.321825	up	0.064824	0.651476	no	GTCACCTGAGACACTGTCACATGAACCCAAAGTCCTTCAAGAGGGTCTCCTTCAGTTGGA	FALSE	hsa_circ_0090767	NM_031407	HUWE1	HECT, UBA and WWE domain containing 1, E3 ubiquitin protein ligase	ref|Homo sapiens HECT, UBA and WWE domain containing 1, E3 ubiquitin protein ligase (HUWE1), mRNA [NM_031407]	chrX	53600000	53631795			circRNA	circBase
CUST_71933_PI438085371	2.72756	3.91263	4.10196	4.20949	3.57495	3.44025	3.16655	3.09719	2.61469	1.39765	1.94808	0.96205	up	0.064857	0.651476	no	AGTTGCGCAGACAGTATCAAAGACCACCTTTCATGCCTCCTCCCATGAGTTCCATGCCTC	FALSE	hsa_circ_0074451	NM_006706	TCERG1	transcription elongation regulator 1	ref|Homo sapiens transcription elongation regulator 1 (TCERG1), transcript variant 1, mRNA [NM_006706]	chr5	146000000	145838900			circRNA	circBase
CUST_18200_PI438085371	3.54723	3.40863	3.77539	4.02312	3.99515	3.5314	3.70926	3.23901	3.18949	2.47271	1.43547	0.521528	up	0.064859	0.651476	no	TTGCTAATACTTCAAGTGCCACAGGTCTTTTGGGACCCACCACCTTATCTCTGAACACTT	FALSE	hsa_circ_0018424	NM_001080512	BICC1	BicC family RNA binding protein 1	ref|Homo sapiens BicC family RNA binding protein 1 (BICC1), mRNA [NM_001080512]	chr10	60600000	60558320			circRNA	circBase
CUST_12932_PI438085371	3.57874	3.53163	3.70642	3.28146	3.35678	3.48925	3.12936	2.1315	2.20895	1.0868	2.11673	1.08183	up	0.064944	0.651476	no	AGTTTCACAGGTATTTGACATAAATGGAACTGATGTTACTCCCCGACCTCTTTACCATCC	FALSE	hsa_circ_0012907	NM_024763	WDR78			chr1	67400000	67359096			circRNA	circBase
CUST_38477_PI438085371	3.57434	3.30873	3.08838	3.89148	1.51143	4.01638	3.82639	4.6301	4.2144	3.52849	0.511116	-0.968278	down	0.064977	0.651476	no	GACACTGAGGCTCTCCTTCATTCAACATTCCCTTATAAATCCAGAGATCTTCTGTTTTGC	FALSE	hsa_circ_0039619	NM_016284	CNOT1	CCR4-NOT transcription complex, subunit 1		chr16	58600000	58614664			circRNA	circBase
CUST_63367_PI438085371	4.07412	3.82129	4.22381	4.50895	4.03221	4.14495	4.3665	4.81999	4.91721	4.39321	0.759805	-0.396299	down	0.065122	0.651476	no	TGAGGAGGCTGCTCAGCAGACCCTGGGTTCCACCATTGACAAAGCTACCGGGATCCTGTT	FALSE	hsa_circ_0065568	NM_005051	QARS	glutaminyl-tRNA synthetase	ref|Homo sapiens glutaminyl-tRNA synthetase (QARS), transcript variant 1, mRNA [NM_005051]	chr3	49100000	49141904			circRNA	circBase
CUST_15103_PI438085371	3.85748	3.52913	3.22202	3.08358	3.65725	3.41722	3.86914	3.93973	4.13177	3.97365	0.759748	-0.396407	down	0.065142	0.651476	no	TTATCTGAAACAAACAAGACTGGGGTTTTAAGGGGTGTGGCAGGAGGTTTTGGACTCGAT	FALSE	hsa_circ_0015196	NM_015172	PRRC2C	proline-rich coiled-coil 2C	ref|Homo sapiens proline-rich coiled-coil 2C (PRRC2C), mRNA [NM_015172]	chr1	171000000	171491398			circRNA	circBase
CUST_59770_PI438085371	8.2499	7.93671	8.03761	7.77305	8.02722	8.07899	8.12365	8.15947	8.48922	8.33576	0.851146	-0.232522	down	0.065263	0.652125	no	ACTGTAAAGGAAGCTCAGAAGACTCAGGGGCTCTCTTGTTGGTGAACAGTAGCAAAATCT	FALSE	hsa_circ_0061819	NM_199050	C2CD2	C2 calcium-dependent domain containing 2		chr21	43300000	43346799			circRNA	circBase
CUST_44585_PI438085371	4.131	3.62337	4.36372	3.67486	3.5356	5.04013	4.473	3.85239	4.44916	4.20779	0.688351	-0.538784	down	0.065542	0.653241	no	ACTCGCTGAGTGTTCATTCAGGGCTCGGTGGTGCAGACTCCCTATGCTTTCTACCACTGG	FALSE	hsa_circ_0045965	NM_001042573	ENGASE	endo-beta-N-acetylglucosaminidase	ref|Homo sapiens endo-beta-N-acetylglucosaminidase (ENGASE), mRNA [NM_001042573]	chr17	77100000	77076446			circRNA	circBase
CUST_14400_PI438085371	5.62137	5.369	5.56345	4.91602	5.89356	5.29595	6.09957	6.04721	6.30169	6.18692	0.700477	-0.51359	down	0.06562	0.653241	no	TCTCACTGTGGGTCTTCTTTGGGGAAAAAGGTGGCAGGTGCCCTACAGACCATTGAGACC	FALSE	hsa_circ_0014471	NM_001184891	FLAD1	flavin adenine dinucleotide synthetase 1		chr1	155000000	154965587			circRNA	circBase
CUST_69896_PI438085371	7.5104	7.09197	7.41378	6.94224	7.16327	7.11928	7.508	7.8455	7.83813	7.61662	0.77853	-0.361176	down	0.065656	0.653241	no	CGTAAAATTAGGGCTCCTCATGATTTGAAGTGTGTAACTAACAATTTGCAAGTGTGGAAC	FALSE	hsa_circ_0072308	NM_001127671	LIFR			chr5	38500000	38528942			circRNA	circBase
CUST_49722_PI438085371	4.17915	4.43386	3.49209	3.25645	4.30087	4.53265	4.75237	4.17039	4.35955	4.55427	0.687122	-0.541362	down	0.065759	0.653475	no	TCAATAAAGATTTAATTACTTTGAAGGCTGGGGTTGCCTGGGGCGAGGTTACTCATCCTG	FALSE	hsa_circ_0051327	NM_014400	LYPD3	LY6/PLAUR domain containing 3	ref|Homo sapiens LY6/PLAUR domain containing 3 (LYPD3), mRNA [NM_014400]	chr19	44000000	43969831			circRNA	circBase
CUST_49751_PI438085371	3.81159	3.30573	3.61652	2.58693	3.97049	3.70678	3.89694	4.16491	4.117	4.18893	0.679875	-0.556659	down	0.065859	0.653475	no	ACCAGGGCAACTCTGCCTCTTGGGGCCTGCGGTGCATGCAGTGTAAGACCAACGGGGATT	FALSE	hsa_circ_0051358	NM_002659	PLAUR			chr19	44200000	44171843			circRNA	circBase
CUST_28645_PI438085371	10.2114	9.93925	10.3629	9.89585	10.3035	10.0169	10.4109	10.5885	10.9669	10.6907	0.761971	-0.392192	down	0.065923	0.653475	no	TGTTTTAGACTCCGACTCAGGGCTCCTCCAACAGTTCACTTTATCCAAATGCATAGATGC	FALSE	hsa_circ_0029254	NM_001516	GTF2H3	general transcription factor IIH, polypeptide 3, 34kDa	ref|Homo sapiens general transcription factor IIH, polypeptide 3, 34kDa (GTF2H3), transcript variant 1, mRNA [NM_001516]	chr12	124000000	124140371			circRNA	circBase
CUST_28309_PI438085371	3.49787	3.84487	3.5534	3.76882	2.87556	3.41631	3.27668	2.89481	2.29057	2.89926	1.4667	0.552578	up	0.065961	0.653475	no	TTCAGATCCCCTCTCTGGATGTTCGACAGCGTCACAGATATCTCTCTCACTTGCCACTCA	FALSE	hsa_circ_0028911	NM_014868	RNF10	ring finger protein 10	ref|Homo sapiens ring finger protein 10 (RNF10), mRNA [NM_014868]	chr12	121000000	121013753			circRNA	circBase
CUST_55899_PI438085371	4.68149	4.19863	4.49328	3.6677	3.7973	4.32292	4.44705	4.58995	5.02221	5.26237	0.677728	-0.561222	down	0.066097	0.654265	no	AGACAGAGGGCCTTGTTAGATGACTTGGATAAAGAACTAAACAACTACATTATGCGATGT	FALSE	hsa_circ_0057792	NM_015934	NOP58	NOP58 ribonucleoprotein	ref|Homo sapiens NOP58 ribonucleoprotein (NOP58), mRNA [NM_015934]	chr2	203000000	203162236			circRNA	circBase
CUST_74401_PI438085371	5.98471	5.41231	4.72771	5.7128	4.81882	4.85749	5.17111	4.56784	4.18077	4.74241	1.54472	0.627348	up	0.066204	0.654523	no	AGGGCCGCCGCTGTGAAACCAACAGAAGCCCCTACAGAGCCACCCACACCTCCTCCCCCT	FALSE	hsa_circ_0077030	NM_004370	COL12A1	collagen, type XII, alpha 1	ref|Homo sapiens collagen, type XII, alpha 1 (COL12A1), transcript variant long, mRNA [NM_004370]	chr6	75800000	75833120			circRNA	circBase
CUST_88210_PI438085371	4.9135	4.62429	5.18781	4.68372	5.11547	4.57674	4.61635	4.57622	4.68748	3.60559	1.40686	0.492484	up	0.0663	0.654523	no	GTCTAAACCTATATTTTGAACAGAGGCCACTCCAGCTCATCTTCAAAAGGAATAAAGAGT	FALSE	hsa_circ_0091519	NM_017666	ZNF280C	zinc finger protein 280C	ref|Homo sapiens zinc finger protein 280C (ZNF280C), mRNA [NM_017666]	chrX	129000000	129377839			circRNA	circBase
CUST_74162_PI438085371	6.81304	6.70069	6.87491	6.48814	6.91937	6.73767	6.41773	6.67067	6.44073	6.44325	1.16249	0.217221	up	0.066382	0.654523	no	AAACATTTTTGATTACCTGTGACCTACAACAAGAAAGGGGCCTCCCGAAGGAAAGACCAC	FALSE	hsa_circ_0076784	NM_001242828	ELOVL5			chr6	53100000	53134068			circRNA	circBase
CUST_68731_PI438085371	7.4185	6.75342	6.95624	7.70509	7.12281	7.5612	7.54511	7.73866	7.57469	7.70509	0.740342	-0.433737	down	0.066405	0.654523	no	ATGTTGATGGGGCCTGCTCCGTTTGGTTCCAGTTGGGTCAAACACTATTGCATGTATCGA	FALSE	hsa_circ_0071111	NM_024605	ARHGAP10	Rho GTPase activating protein 10	ref|Homo sapiens Rho GTPase activating protein 10 (ARHGAP10), mRNA [NM_024605]	chr4	149000000	148861050			circRNA	circBase
CUST_78694_PI438085371	4.80525	4.51999	4.61921	4.76579	4.31687	4.74321	4.36522	4.00804	4.13002	3.70296	1.33379	0.415535	up	0.066638	0.654843	no	ATTATTATATGTGACAATAAAGGTGCTCTCCCCAGGCTCCTGGGGCCTCCAGGGCCCCGT	FALSE	hsa_circ_0081602	NM_133457	COL26A1	collagen, type XXVI, alpha 1	ref|Homo sapiens collagen, type XXVI, alpha 1 (COL26A1), transcript variant 2, mRNA [NM_133457]	chr7	101000000	101202304			circRNA	circBase
CUST_26336_PI438085371	5.84694	5.53636	5.93368	5.64491	5.67051	5.84092	6.17748	6.3153	6.25914	5.63237	0.801868	-0.318563	down	0.066862	0.655269	no	ATTGTTTCAAAATAAAGACTGGGTTCCTCTCTTGGTTTCAGCGCGCTGGAAGGACACTGA	FALSE	hsa_circ_0026881	NM_001199629	MYL6B	myosin, light chain 6B, alkali, smooth muscle and non-muscle	ref|Homo sapiens myosin, light chain 6B, alkali, smooth muscle and non-muscle (MYL6B), transcript variant 1, mRNA [NM_001199629]	chr12	56500000	56551771			circRNA	circBase
CUST_79487_PI438085371	5.33212	4.18806	4.66316	5.15709	4.61325	5.51261	4.88958	5.1208	5.59104	5.41359	0.699894	-0.514791	down	0.067037	0.655269	no	GAAGGACCAGGCAGGGGGCGCTTCGGATGAGAAATTGATCTCACTGATATGCCGAGCAGT	FALSE	hsa_circ_0082423	NM_001018111	PODXL	podocalyxin-like	ref|Homo sapiens podocalyxin-like (PODXL), transcript variant 1, mRNA [NM_001018111]	chr7	131000000	131191485			circRNA	circBase
CUST_47407_PI438085371	4.59139	4.8399	5.07969	3.72263	4.37375	4.58696	5.12174	5.33938	5.34048	5.07707	0.672845	-0.571654	down	0.067038	0.655269	no	GAAGGTCGTGGTTCCTCTACGGGAAGAAAGTGGAGGGAACTGCCTTTGTCATCTTCGGGA	FALSE	hsa_circ_0048891	NM_000064	C3	complement component 3	ref|Homo sapiens complement component 3 (C3), mRNA [NM_000064]	chr19	6697354	6713520			circRNA	circBase
CUST_19272_PI438085371	2.32435	1.95825	3.2014	4.00246	3.24334	4.3648	2.99652	3.61529	4.20686	4.26581	0.519827	-0.943896	down	0.067045	0.655269	no	TCAGTTTGAAGGGCAGCTTCATGACTTCTGGGTACCAGATTCTTAATAGGAGTTGCAGCA	FALSE	hsa_circ_0019544	NM_018121	FAM178A	family with sequence similarity 178, member A	ref|Homo sapiens family with sequence similarity 178, member A (FAM178A), transcript variant 1, mRNA [NM_018121]	chr10	103000000	102724891			circRNA	circBase
CUST_47186_PI438085371	4.25533	5.54624	4.26951	4.82177	3.62246	3.82691	4.30833	3.01031	2.60475	3.97422	1.94283	0.958156	up	0.067157	0.655812	no	ACGGCTCCAAGGCACCCCTGCCCTCCTGAGGTCAGCTGAGCGGTTAATGCGGAAGGTTAA	FALSE	hsa_circ_0048661	NM_139159	DPP9	dipeptidyl-peptidase 9	ref|Homo sapiens dipeptidyl-peptidase 9 (DPP9), mRNA [NM_139159]	chr19	4690889	4719953			circRNA	circBase
CUST_84888_PI438085371	6.57018	6.42481	6.29605	6.02194	6.26429	6.42699	6.38607	6.53385	6.74491	6.91361	0.820383	-0.285631	down	0.06754	0.656487	no	GCAAACAGAGATCAGCTTGAACGGGTCTTTTTACGACTTGGCCATGCTGAAACAGATGAA	FALSE	hsa_circ_0088024	NM_001080398	KIAA0368	KIAA0368	ref|Homo sapiens KIAA0368 (KIAA0368), mRNA [NM_001080398]	chr9	114000000	114213835			circRNA	circBase
CUST_50077_PI438085371	4.37263	4.16193	3.99961	4.43601	3.58797	4.55868	4.15257	4.31899	4.88481	5.15119	0.706314	-0.501618	down	0.067599	0.656487	no	TCTCCTTCGACTTCAGTGCCGGAGATCCTTTCGAGAGACCTGGTTCGAGTTCACCCCTCA	FALSE	hsa_circ_0051710	NM_001159323	PLA2G4C			chr19	48600000	48598861			circRNA	circBase
CUST_63741_PI438085371	4.08073	3.83472	4.50784	4.02762	4.44916	4.21302	4.40486	4.86948	4.6824	4.53812	0.778321	-0.361563	down	0.067677	0.656487	no	TAAAAGCCTCCTCTTTTGGGGCCTCTGGTGACCGCAGCAAGCTCATTCTCATTTGGGAGG	FALSE	hsa_circ_0065944	NM_004704	RRP9	ribosomal RNA processing 9, small subunit (SSU) processome component, homolog (yeast)	ref|Homo sapiens ribosomal RNA processing 9, small subunit (SSU) processome component, homolog (yeast) (RRP9), mRNA [NM_004704]	chr3	52000000	51970365			circRNA	circBase
CUST_16429_PI438085371	3.56479	3.4167	3.95495	2.44237	3.18706	3.33834	4.04599	3.90557	4.07666	4.60467	0.623702	-0.681071	down	0.067683	0.656487	no	ACGTAAATAAATGTGTTGTTACCAGTGCTGTTCCCCTTGCTGTGGGGGTAAGGAATCAAG	FALSE	hsa_circ_0016566	NM_015176	FBXO28	F-box protein 28	ref|Homo sapiens F-box protein 28 (FBXO28), transcript variant 1, mRNA [NM_015176]	chr1	224000000	224349749			circRNA	circBase
CUST_19255_PI438085371	4.26295	4.39373	4.64612	4.58913	4.65155	3.96698	4.64946	4.18864	4.22141	3.97711	1.23797	0.307976	up	0.067839	0.656487	no	AATAAATGGCTGTGGTGGTGGTGGTTATATTTAGAGCCTGTGGTGCTGACCGACACAAAT	FALSE	hsa_circ_0019527	NM_017902	HIF1AN	hypoxia inducible factor 1, alpha subunit inhibitor	ref|Homo sapiens hypoxia inducible factor 1, alpha subunit inhibitor (HIF1AN), mRNA [NM_017902]	chr10	102000000	102313681			circRNA	circBase
CUST_26411_PI438085371	3.60614	1.90779	3.49396	2.87801	1.57854	3.84553	4.18013	3.52998	3.34364	3.25449	0.522005	-0.937864	down	0.067842	0.656487	no	AGGCCTTCTTGACCAAGAGAGGCGAACTCCATTGCATGCTGCTGCCTACGTAGGCGATGT	FALSE	hsa_circ_0026958	NM_173595	ANKRD52	ankyrin repeat domain 52	ref|Homo sapiens ankyrin repeat domain 52 (ANKRD52), mRNA [NM_173595]	chr12	56600000	56651145			circRNA	circBase
CUST_36374_PI438085371	3.27375	4.34558	3.68613	4.58409	3.78507	3.36863	3.71319	3.36775	3.41722	2.43269	1.59663	0.675029	up	0.068016	0.656487	no	TCCTGGGCAGGAGTCCTCCCTCCTGAACCTGATCTCCTATAGAGCGCAGTCCATCCACCC	FALSE	hsa_circ_0037417	NM_000548	TSC2	tuberous sclerosis 2	ref|Homo sapiens tuberous sclerosis 2 (TSC2), transcript variant 1, mRNA [NM_000548]	chr16	2112497	2132505			circRNA	circBase
CUST_63918_PI438085371	5.11119	3.12735	3.92663	2.83087	3.80279	2.85412	3.02535	2.82026	2.55273	2.49456	2.01441	1.01036	up	0.068078	0.656487	no	AGGGAAAAAGGGCCTCTGGGAGGAAGTTGGAGAAGTTCACAGTCTCGGTCAACGTGGCTG	FALSE	hsa_circ_0066125	NM_002217	ITIH3	inter-alpha-trypsin inhibitor heavy chain 3	ref|Homo sapiens inter-alpha-trypsin inhibitor heavy chain 3 (ITIH3), mRNA [NM_002217]	chr3	52800000	52831946			circRNA	circBase
CUST_87394_PI438085371	5.86771	5.62291	5.64517	5.29244	5.76966	5.42174	5.2462	5.43293	5.59369	4.92618	1.24438	0.315432	up	0.068196	0.656487	no	CTCACACATGACACTGTCACATGAACCCAAAGTCCTTCAAGAGGGTCTCCTTCAGTTGGA	FALSE	hsa_circ_0090655	NM_031407	HUWE1	HECT, UBA and WWE domain containing 1, E3 ubiquitin protein ligase	ref|Homo sapiens HECT, UBA and WWE domain containing 1, E3 ubiquitin protein ligase (HUWE1), mRNA [NM_031407]	chrX	53600000	53631795			circRNA	circBase
CUST_33333_PI438085371	4.33802	3.6914	4.03595	3.17781	3.95613	1.80949	3.32841	3.15834	3.45245	3.52574	1.72306	0.784975	up	0.068222	0.656487	no	ATCTCATAAGCTTGCATTCACAAGAGATGGGCTCTGTGGTCTGTGGAATGAAATGGTTAA	FALSE	hsa_circ_0034262	NM_004667	HERC2	HECT and RLD domain containing E3 ubiquitin protein ligase 2	ref|Homo sapiens HECT and RLD domain containing E3 ubiquitin protein ligase 2 (HERC2), mRNA [NM_004667]	chr15	28500000	28544662			circRNA	circBase
CUST_84605_PI438085371	3.39836	3.59932	5.38902	2.98483	4.99239	2.19541	2.0599	2.25357	4.23833	3.05116	2.48477	1.31311	up	0.068317	0.656487	no	GATGAGGTGCATTCATAATCCACTTAGGAAAAAGGAGGGGGGATGCACGGAGTTAGCACA	FALSE	hsa_circ_0087738	TCONS_l2_00030034	TCONS_l2_00030034			chr9	102000000	102130090			circRNA	circBase
CUST_36254_PI438085371	6.22522	6.33374	6.94039	5.52648	6.39118	5.40286	6.00759	5.61373	5.96894	5.76516	1.44568	0.531745	up	0.068357	0.656487	no	GGGGGCGGCGGCTCCTACAACCCCCTGACCCTCGGCCTGTTCACGCTGGTCTACTTCTTC	FALSE	hsa_circ_0037297	NM_001287	CLCN7	chloride channel, voltage-sensitive 7	ref|Homo sapiens chloride channel, voltage-sensitive 7 (CLCN7), transcript variant 1, mRNA [NM_001287]	chr16	1500497	1500667			circRNA	circBase
CUST_62732_PI438085371	7.23144	7.05567	7.48551	6.69285	7.38163	7.46739	7.54668	7.39964	7.78161	7.33175	0.792238	-0.335993	down	0.068421	0.656559	no	ATTATGCAAATGTGGCTTCTCTGGCTCTTGAGGATCTTGCTTGTCCAAACCCAGAAGACA	FALSE	hsa_circ_0064925	NM_198484	ZNF621	zinc finger protein 621	ref|Homo sapiens zinc finger protein 621 (ZNF621), transcript variant 1, mRNA [NM_198484]	chr3	40600000	40570936			circRNA	circBase
CUST_76864_PI438085371	2.4657	2.89926	3.70359	2.75439	3.61181	3.20917	3.60142	3.65992	4.59084	3.88212	0.614829	-0.701744	down	0.068624	0.657554	no	TTTGCCATGGGCAACTTTGGCTTTGGGGATTCACGTGGTGGCGGTGGAAATTTCGGACCA	FALSE	hsa_circ_0079643	NM_031243	HNRNPA2B1			chr7	26200000	26236101			circRNA	circBase
CUST_11022_PI438085371	4.67282	4.63027	4.32535	3.45928	4.22836	4.18959	4.71594	5.3343	5.16348	5.04013	0.648207	-0.625474	down	0.068638	0.657554	no	CTGCTCACTGGCCTTCTCAGTATTTTTTGTTTGTGTAGCATTCACGTCAAATATAATATG	FALSE	hsa_circ_0010936	NM_018202	TMEM57	transmembrane protein 57	ref|Homo sapiens transmembrane protein 57 (TMEM57), transcript variant 1, mRNA [NM_018202]	chr1	25800000	25780873			circRNA	circBase
CUST_21204_PI438085371	3.70596	3.56922	3.84772	3.52329	3.46864	3.51145	2.61072	3.09807	3.54984	2.47695	1.48819	0.57356	up	0.06912	0.659994	no	AAGAAAACAGTTTAAGCTATGAAGAAGGACATCCCTCACACTCTGAAACAGATCTCCTTC	FALSE	hsa_circ_0021570	NM_001076786	QSER1	glutamine and serine rich 1	ref|Homo sapiens glutamine and serine rich 1 (QSER1), mRNA [NM_001076786]	chr11	32900000	32956981			circRNA	circBase
CUST_59824_PI438085371	2.86738	3.0553	3.67673	3.74681	3.61602	3.88302	3.60753	3.65243	3.93886	3.89735	0.75608	-0.403389	down	0.069263	0.660273	no	CTTTCTGAAGGAGGTTTCAGTCAGGAAGAACTTCTGAAAATCTGGAAGGGGCTCTTCTAC	FALSE	hsa_circ_0061881	NM_015056	RRP1B	ribosomal RNA processing 1B	ref|Homo sapiens ribosomal RNA processing 1B (RRP1B), mRNA [NM_015056]	chr21	45100000	45105670			circRNA	circBase
CUST_6484_PI438085371	6.98455	6.76964	6.92896	6.60068	6.80429	6.46599	6.66468	6.6604	6.68979	6.74702	1.12666	0.172052	up	0.069476	0.660695	no	AAGACTCTTTAAAAAGATGTACAGGCAGCATGTGACTTTCCGGGTCTCCTTTCGACTCCA	FALSE	hsa_circ_0006162	NM_015326	SRGAP2	SLIT-ROBO Rho GTPase activating protein 2	ref|Homo sapiens SLIT-ROBO Rho GTPase activating protein 2 (SRGAP2), transcript variant 1, mRNA [NM_015326]	chr1	207000000	206516362			circRNA	circBase
CUST_82219_PI438085371	4.60359	3.593	3.60275	3.17753	5.56209	3.0147	3.73773	3.18892	2.84972	2.91963	1.95295	0.965651	up	0.069618	0.660944	no	GATGAAGACGGTTGAGGTGGTGGAGGGTGTGGCTGGAGAAGAGGATCATCATGATGAACA	FALSE	hsa_circ_0085228	NM_015902	UBR5	ubiquitin protein ligase E3 component n-recognin 5	ref|Homo sapiens ubiquitin protein ligase E3 component n-recognin 5 (UBR5), transcript variant 1, mRNA [NM_015902]	chr8	103000000	103300494			circRNA	circBase
CUST_49911_PI438085371	3.49107	3.27561	3.60343	1.23173	3.92592	7.80107	4.24043	4.06527	4.30036	4.18922	0.284457	-1.81372	down	0.069703	0.661192	no	TGTGGGACTGGGCCAAGGAGACCAAGGTGGTGGATGTCAAGCTGGGCATCCTGGGGATGA	FALSE	hsa_circ_0051533	NM_001193268	EML2	echinoderm microtubule associated protein like 2	ref|Homo sapiens echinoderm microtubule associated protein like 2 (EML2), transcript variant 1, mRNA [NM_001193268]	chr19	46100000	46148775			circRNA	circBase
CUST_16776_PI438085371	1.95089	2.99071	3.64399	3.47208	2.89868	2.94067	4.0508	4.13685	4.35105	3.54796	0.568725	-0.814196	down	0.069821	0.661192	no	ACTTCACCAGCTCGGGGACCTGCTTCACAAGTTACAGTTCGTCCTGACATATGTGGCTCC	FALSE	hsa_circ_0016927	NM_014801	PCNXL2	pecanex-like 2 (Drosophila)	ref|Homo sapiens pecanex-like 2 (Drosophila) (PCNXL2), mRNA [NM_014801]	chr1	233000000	233231609			circRNA	circBase
CUST_22444_PI438085371	5.14306	5.18232	4.98431	5.26664	4.97762	5.22321	4.52739	4.89525	4.79882	4.1835	1.306	0.385154	up	0.069999	0.661192	no	GATCCCGGAGTTGGAGACCTTCCCCAGACGCCTCCAGGGGCTGTCCCAGACCCCTCTCTT	FALSE	hsa_circ_0022867	NM_032223	PCNXL3	pecanex-like 3 (Drosophila)	ref|Homo sapiens pecanex-like 3 (Drosophila) (PCNXL3), mRNA [NM_032223]	chr11	65400000	65388437			circRNA	circBase
CUST_86482_PI438085371	3.78664	3.36505	3.55911	3.91864	3.02186	3.83506	3.93465	3.77651	4.22381	3.76092	0.770609	-0.375929	down	0.070157	0.661192	no	TTCTTCCTCACCGCCTCTCCAAGTGGAGACCTTTGGCGACTTGGCCTTTGGCGACATCTT	FALSE	hsa_circ_0089682	NM_015456	NELFB	negative elongation factor complex member B	ref|Homo sapiens negative elongation factor complex member B (NELFB), mRNA [NM_015456]	chr9	140000000	140166674			circRNA	circBase
CUST_72095_PI438085371	4.968	4.85769	4.90421	5.70215	4.58565	5.91407	5.34508	5.35625	5.62983	5.15634	0.718582	-0.476775	down	0.070397	0.661192	no	GGATGTCCAGGGTGCCAAGTACCGGGGCTCCATCCATGACTTCCCAGGCTTTGACCCCAA	FALSE	hsa_circ_0074616	NM_001155	ANXA6	annexin A6	ref|Homo sapiens annexin A6 (ANXA6), transcript variant 1, mRNA [NM_001155]	chr5	151000000	150519804			circRNA	circBase
CUST_25793_PI438085371	4.44762	4.46572	4.95958	4.3847	4.52989	4.75512	5.15161	4.81103	5.15721	4.54982	0.79694	-0.327457	down	0.070405	0.661192	no	TCCATTGTGGGCTGCTGCGATGGCCACTTCAGCAGGAACTGTCTCAGAAGATGCCATAGA	FALSE	hsa_circ_0026331	NM_014191	SCN8A	sodium channel, voltage gated, type VIII alpha subunit	ref|Homo sapiens sodium channel, voltage gated, type VIII alpha subunit (SCN8A), transcript variant 1, mRNA [NM_014191]	chr12	52100000	52188425			circRNA	circBase
CUST_10026_PI438085371	6.89098	6.5513	6.78516	6.06929	6.98236	6.44788	7.08085	7.5022	7.52413	7.4602	0.68433	-0.547235	down	0.070544	0.661192	no	AGGTTCTTGACTCACTTCAGAGCAAAGCAAAGCTGCTCAGGTGCGGCGGCAGCACATGGA	FALSE	hsa_circ_0009923	NM_014874	MFN2	mitofusin 2	ref|Homo sapiens mitofusin 2 (MFN2), transcript variant 1, mRNA [NM_014874]	chr1	12100000	12069783			circRNA	circBase
CUST_55498_PI438085371	3.91523	3.92525	3.73486	4.64261	5.90986	3.82639	3.23669	3.12877	3.89034	3.56086	1.86213	0.89695	up	0.07064	0.661192	no	TTGGAAGTCCTGGTCCAAAGGGTGACAAGGGTCCAAGAGGGGCTCCTGGTGAGCGAGGAC	FALSE	hsa_circ_0057379	NM_000090	COL3A1	collagen, type III, alpha 1	ref|Homo sapiens collagen, type III, alpha 1 (COL3A1), mRNA [NM_000090]	chr2	190000000	189864303			circRNA	circBase
CUST_67999_PI438085371	3.41614	3.77529	4.37049	2.81772	4.25865	4.20847	4.36935	4.01982	4.58463	4.67864	0.639704	-0.644523	down	0.070643	0.661192	no	AATGTAGAAGATCCACATTTATTCTCTTGGAATGACACTGTATTGGGGGGCTGATTATGA	FALSE	hsa_circ_0070358	NM_080685	PTPN13	protein tyrosine phosphatase, non-receptor type 13 (APO-1/CD95 (Fas)-associated phosphatase)	ref|Homo sapiens protein tyrosine phosphatase, non-receptor type 13 (APO-1/CD95 (Fas)-associated phosphatase) (PTPN13), transcript variant 4, mRNA [NM_080685]	chr4	87600000	87622954			circRNA	circBase
CUST_76188_PI438085371	6.87702	6.57114	6.74794	7.33919	6.82352	7.68018	6.96447	7.26509	7.34968	6.99992	0.768381	-0.380107	down	0.070757	0.661192	no	AGATTCGGGCCCATAGAGGGCTGCGTCACTTCTGGGGCTCTCTTCCACAGGAGGCCTACA	FALSE	hsa_circ_0078891	None	None			chr6_dbb_hap3	4521173	4525366			circRNA	circBase
CUST_48714_PI438085371	3.56252	2.92317	3.90169	2.0037	4.28161	4.00169	3.98032	3.92702	4.59049	4.68675	0.534879	-0.902716	down	0.070761	0.661192	no	TGATGGCCTCTAATAAACTGTGTCCTATAGTGACGCTGAGTCTCTTCGGGCTGCGGGGGG	FALSE	hsa_circ_0050248	NM_016573	GMIP	GEM interacting protein	ref|Homo sapiens GEM interacting protein (GMIP), transcript variant 1, mRNA [NM_016573]	chr19	19700000	19748370			circRNA	circBase
CUST_8609_PI438085371	5.76999	5.8141	6.17408	6.10291	5.94633	5.78612	6.47329	6.3159	6.41482	6.33811	0.809909	-0.304168	down	0.070903	0.66178	no	GCATCCTTGGGCTCCTGTGACGTTTGATGACATCACTGTGTACTTACTCCAGGAGGAATG	FALSE	hsa_circ_0008416	NM_001099220	ZNF862	zinc finger protein 862	ref|Homo sapiens zinc finger protein 862 (ZNF862), mRNA [NM_001099220]	chr7	150000000	149547427			circRNA	circBase
CUST_18823_PI438085371	3.62889	3.68987	3.80916	4.04334	4.26036	3.18586	3.82796	3.27668	3.73969	3.60533	1.28273	0.359219	up	0.071083	0.662927	no	GATACTCTTTATGAATGGAATCTAATTTTAATCAAGAGGGAGTACCTCGACCATCTTATG	FALSE	hsa_circ_0019075	NM_016195	KIF20B	kinesin family member 20B	ref|Homo sapiens kinesin family member 20B (KIF20B), transcript variant 2, mRNA [NM_016195]	chr10	91500000	91473840			circRNA	circBase
CUST_19143_PI438085371	4.28566	3.39581	4.56876	4.38988	3.83201	4.0997	3.25486	3.76316	3.30351	2.57924	1.61813	0.694331	up	0.071256	0.663503	no	TTCTCCACGGAAAATGGCAACTTCCTGTATGTCCTTCACCTGGGTCCTACCCGGAAGCGC	FALSE	hsa_circ_0019413	NM_182639	HPS1	Hermansky-Pudlak syndrome 1	ref|Homo sapiens Hermansky-Pudlak syndrome 1 (HPS1), transcript variant 3, mRNA [NM_182639]	chr10	100000000	100206704			circRNA	circBase
CUST_56880_PI438085371	5.369	5.00167	5.3508	4.29898	5.49117	5.35493	5.47814	5.57597	5.78341	5.71094	0.717796	-0.478354	down	0.071259	0.663503	no	ACTCCACAAGACACAGGGCTGGGTGACTCCGTATGCTCCAGCCCCAGTATCTCCAGCACC	FALSE	hsa_circ_0058812	NM_001037131	AGAP1	ArfGAP with GTPase domain, ankyrin repeat and PH domain 1	ref|Homo sapiens ArfGAP with GTPase domain, ankyrin repeat and PH domain 1 (AGAP1), transcript variant 1, mRNA [NM_001037131]	chr2	237000000	236957925			circRNA	circBase
CUST_26042_PI438085371	7.56822	7.27046	7.64048	7.59099	7.57262	7.99899	7.61475	7.76727	7.86078	7.5196	0.856352	-0.223724	down	0.071658	0.664771	no	GCGCCTCAAGGTGTATGGGGGCTCCTCCAAGCAACAGCAGTCTTTTCTTCAGATGTACTT	FALSE	hsa_circ_0026581	NM_012291	ESPL1	extra spindle pole bodies homolog 1 (S. cerevisiae)	ref|Homo sapiens extra spindle pole bodies homolog 1 (S. cerevisiae) (ESPL1), mRNA [NM_012291]	chr12	53700000	53680696			circRNA	circBase
CUST_22174_PI438085371	6.67612	6.36067	6.3255	6.48596	6.64475	6.57018	6.6984	6.67442	6.88947	6.60068	0.877805	-0.188028	down	0.071796	0.664771	no	TCCTGGACAGGTCTGAAGGGGCGTCTCGATTACCTGAGCTCTCTGAAGGTGAAGGGCCTT	FALSE	hsa_circ_0022584	NM_001012662	SLC3A2	solute carrier family 3 (amino acid transporter heavy chain), member 2	ref|Homo sapiens solute carrier family 3 (amino acid transporter heavy chain), member 2 (SLC3A2), transcript variant 2, mRNA [NM_001012662]	chr11	62600000	62653080			circRNA	circBase
CUST_28944_PI438085371	3.21688	4.23529	4.13879	4.08866	3.83151	3.45119	3.63971	3.56545	1.08008	2.28121	2.14161	1.0987	up	0.071902	0.66521	no	GGCTCTACATGCTCTACAGATTCTCCCCTGCCCCTGGAGAAGGAGGAGCAGGTCCGACTT	FALSE	hsa_circ_0029566	NM_005895	GOLGA3	golgin A3	ref|Homo sapiens golgin A3 (GOLGA3), transcript variant 1, mRNA [NM_005895]	chr12	133000000	133390005			circRNA	circBase
CUST_30242_PI438085371	2.77963	3.26512	2.98289	3.57004	3.77551	4.47046	3.01856	3.72717	4.20364	4.21579	0.636182	-0.652488	down	0.072324	0.666987	no	TAAAGCCTCATTCAGTGCCATCTCATACCACATCGGGCTGGGGAGTGACTCCGTGTGTGC	FALSE	hsa_circ_0030917	NM_001113511	ARHGEF7	Rho guanine nucleotide exchange factor (GEF) 7		chr13	112000000	111933024			circRNA	circBase
CUST_26959_PI438085371	2.65532	2.97978	3.7885	1.97569	3.46664	3.04368	3.83472	3.77751	3.85048	4.12845	0.593048	-0.75378	down	0.072659	0.669027	no	ACAGATCCTATTGTTACTAAACCTCCATATGAAATTACTGAAACAGGATGGGGTGAATTC	FALSE	hsa_circ_0027515	NM_006530	YEATS4	YEATS domain containing 4	ref|Homo sapiens YEATS domain containing 4 (YEATS4), transcript variant 1, mRNA [NM_006530]	chr12	69800000	69784576			circRNA	circBase
CUST_60813_PI438085371	3.78425	3.37508	3.71444	3.309	3.96436	3.85835	2.73012	1.96683	2.61706	3.37618	1.64686	0.719718	up	0.073063	0.67057	no	TATATCTGTTCTGCCGGCTCTGAAGACTTCAGATGATGAGCTAGTTGTGAACCCCAAAGT	FALSE	hsa_circ_0062940	NM_001242896	DEPDC5	DEP domain containing 5	ref|Homo sapiens DEP domain containing 5 (DEPDC5), transcript variant 4, mRNA [NM_001242896]	chr22	32200000	32239798			circRNA	circBase
CUST_72386_PI438085371	4.40227	3.94141	3.87706	3.41212	3.95125	2.34401	3.5531	3.70125	3.26259	3.66202	1.52862	0.612232	up	0.073262	0.67057	no	AGAGCTGTCCGCCCTCCGACACCTGACGCTTATGCAACGAGGAGAGTAGCTGCCAGCTGA	FALSE	hsa_circ_0074920	NM_003062	SLIT3	slit homolog 3 (Drosophila)	ref|Homo sapiens slit homolog 3 (Drosophila) (SLIT3), transcript variant 2, mRNA [NM_003062]	chr5	168000000	168175439			circRNA	circBase
CUST_57411_PI438085371	7.37091	7.04637	7.12824	6.63176	7.03627	7.0489	7.50941	7.59191	7.44421	7.22046	0.800921	-0.320267	down	0.073356	0.67057	no	GGGCTCAGGGGCCTCTCCTTCCGATGAAAAGAGAAAGGAAGAATGGACTACAGCCACCAA	FALSE	hsa_circ_0059359	NM_014737	RASSF2	Ras association (RalGDS/AF-6) domain family member 2	ref|Homo sapiens Ras association (RalGDS/AF-6) domain family member 2 (RASSF2), transcript variant 1, mRNA [NM_014737]	chr20	4776460	4781708			circRNA	circBase
CUST_26339_PI438085371	5.26037	4.95724	5.44491	5.09963	5.28762	5.05965	5.53311	5.92835	5.73591	5.51435	0.78768	-0.344319	down	0.073502	0.670937	no	TAAAGACTGGGTTCCTCTCTTGGTTTCACCTTCTTGAAACACATCCTAAGCGTCTGAGTG	FALSE	hsa_circ_0026884	NM_001199629	MYL6B	myosin, light chain 6B, alkali, smooth muscle and non-muscle	ref|Homo sapiens myosin, light chain 6B, alkali, smooth muscle and non-muscle (MYL6B), transcript variant 1, mRNA [NM_001199629]	chr12	56600000	56551771			circRNA	circBase
CUST_1494_PI438085371	6.56332	6.3806	6.56688	6.17748	6.44715	6.32845	6.69083	6.92986	6.83888	6.63993	0.835953	-0.258506	down	0.073679	0.671497	no	ACCCAGAGTCGGGCCTTCCTCCGGATGCTCTTCCCCGAGAAGCTGGATGGAGACAAGAAG	FALSE	hsa_circ_0000886	NM_012335	MYO1F	myosin IF	ref|Homo sapiens myosin IF (MYO1F), mRNA [NM_012335]	chr19	8601135	8604912			circRNA	circBase
CUST_42133_PI438085371	7.4792	6.90517	7.39283	7.59683	7.39964	7.54511	7.60395	7.62599	8.16591	7.55014	0.788136	-0.343484	down	0.073745	0.671571	no	TTGTTCAAAGATTCTCCTGGGCTTCTCCAATTTGAAGTGTGTCCTCTCTCAGAGTCTCGT	FALSE	hsa_circ_0043414	NM_004774	MED1	mediator complex subunit 1	ref|Homo sapiens mediator complex subunit 1 (MED1), mRNA [NM_004774]	chr17	37600000	37571592			circRNA	circBase
CUST_28770_PI438085371	4.31972	4.41324	4.10207	4.07109	3.766	4.47471	4.33214	4.29822	4.60582	4.28131	0.832765	-0.264018	down	0.073837	0.671882	no	CCCACAGCAGGTCCTCTCGCCGTTGTCTGACTCCATCCTGGCTGAGAAGACGGTGATTGT	FALSE	hsa_circ_0029385	NM_052907	TMEM132B	transmembrane protein 132B	ref|Homo sapiens transmembrane protein 132B (TMEM132B), transcript variant 1, mRNA [NM_052907]	chr12	126000000	126137178			circRNA	circBase
CUST_52309_PI438085371	4.5941	4.35146	4.53195	4.24869	4.68254	4.91686	4.57453	4.86706	4.54471	4.64119	0.854338	-0.227121	down	0.074082	0.672005	no	TGCATCCTGGAATATTCTCAACCAGGGTGGGGCATCCGGGTCTCTTGGTGGCTGCTTCTA	FALSE	hsa_circ_0054051	NM_019024	HEATR5B	HEAT repeat containing 5B	ref|Homo sapiens HEAT repeat containing 5B (HEATR5B), mRNA [NM_019024]	chr2	37200000	37311485			circRNA	circBase
CUST_372_PI438085371	5.92624	5.98048	5.51085	6.52835	5.09562	5.58229	5.58157	5.19063	4.15864	4.84949	1.6653	0.735783	up	0.0745	0.672699	no	AGACATGCTTATAAGACAACTCTTAGCTGGTCTTTCTCTGTCTCTCAGCCTCAAGCCATC	FALSE	hsa_circ_0032494	NM_021239	RBM25	RNA binding motif protein 25	ref|Homo sapiens RNA binding motif protein 25 (RBM25), mRNA [NM_021239]	chr14	73500000	73544244			circRNA	circBase
CUST_47895_PI438085371	4.23442	5.04042	4.5484	4.9201	4.79287	4.7441	4.53727	4.18361	3.78475	3.91537	1.38917	0.474222	up	0.074538	0.672699	no	TGTCCTCCCCATCGATCTCCTCAGTGGCCGCCTCTACTGGGTTGACTCCAAACTTCACTC	FALSE	hsa_circ_0049396	NM_000527	LDLR	low density lipoprotein receptor	ref|Homo sapiens low density lipoprotein receptor (LDLR), transcript variant 1, mRNA [NM_000527]	chr19	11200000	11238761			circRNA	circBase
CUST_79789_PI438085371	5.38041	5.35522	5.53	5.56914	5.47633	5.67212	4.83967	4.96645	5.02382	4.56876	1.3642	0.448056	up	0.074556	0.672699	no	TTTGAGAAGCTGATGGTCCAACAGGTGTTGCACCCTGGCCTGCTCGCTCAGGTGCATATG	FALSE	hsa_circ_0082727	NM_052853	ADCK2	aarF domain containing kinase 2	ref|Homo sapiens aarF domain containing kinase 2 (ADCK2), mRNA [NM_052853]	chr7	140000000	140374557			circRNA	circBase
CUST_40390_PI438085371	3.37167	2.95489	2.64823	1.45975	3.15609	3.39609	3.54234	3.60224	3.37941	3.81033	0.563326	-0.827957	down	0.074618	0.672699	no	ATAAAGTTTGTCACAGAGAAGTGTACTCAGTGCCTATGGGGGGTATGATGGTAAGGCAGT	FALSE	hsa_circ_0041598	NM_002798	PSMB6	proteasome (prosome, macropain) subunit, beta type, 6	ref|Homo sapiens proteasome (prosome, macropain) subunit, beta type, 6 (PSMB6), transcript variant 1, mRNA [NM_002798]	chr17	4701303	4701790			circRNA	circBase
CUST_16967_PI438085371	3.45316	3.36748	3.97243	2.42702	3.42043	3.57392	3.80997	3.95485	3.96794	4.03171	0.687975	-0.539571	down	0.074637	0.672699	no	GCACTCTGAGAATCACATGGGTCCGTTTATGAGCATCTTGCAAGAGCATATTGGGGTGAT	FALSE	hsa_circ_0017125	NM_018072	HEATR1	HEAT repeat containing 1	ref|Homo sapiens HEAT repeat containing 1 (HEATR1), mRNA [NM_018072]	chr1	237000000	236719239			circRNA	circBase
CUST_86192_PI438085371	7.338	6.56074	6.44233	6.67255	6.75779	8.30638	6.79561	7.14567	7.00197	8.56478	0.570936	-0.808599	down	0.07468	0.672699	no	AGTGGATGGAGCAGTTTGAGATGGCCATCGAGCATGACCTGGGGGAGGACATCTACGACT	FALSE	hsa_circ_0089380	NM_001134398	VAV2			chr9	137000000	136677338			circRNA	circBase
CUST_14329_PI438085371	7.44662	7.13815	7.43811	7.08278	7.57868	7.2492	7.55776	7.78475	7.86916	7.71041	0.813726	-0.297385	down	0.074981	0.673491	no	AACATCTTCTGGGCGCACTTCGACATCCACTCTTTTGCACGTTATCTACGCAGCAGAATA	FALSE	hsa_circ_0014400	NM_014847	UBAP2L	ubiquitin associated protein 2-like	ref|Homo sapiens ubiquitin associated protein 2-like (UBAP2L), transcript variant 1, mRNA [NM_014847]	chr1	154000000	154228231			circRNA	circBase
CUST_71538_PI438085371	5.2024	4.92469	5.39484	5.04168	5.38494	5.5027	5.29128	5.51128	5.77073	5.23219	0.828212	-0.271927	down	0.075164	0.673491	no	AGACTCTTGGGCTGCTGTGGCTGCATCAGGGCTCAACACGATGCTTGAAGGTAACGGCCA	FALSE	hsa_circ_0074044	NM_000358	TGFBI	transforming growth factor, beta-induced, 68kDa	ref|Homo sapiens transforming growth factor, beta-induced, 68kDa (TGFBI), mRNA [NM_000358]	chr5	135000000	135392484			circRNA	circBase
CUST_48539_PI438085371	4.40635	3.74121	3.78931	4.31244	2.94176	4.16798	3.22845	2.46806	2.53642	2.4989	1.81284	0.858251	up	0.075218	0.673491	no	CCCCTGGAGGGGCAGACGGCAGAAGATGGTCCCTCGCGTCTCTCCCATCTTCCGGCTATG	FALSE	hsa_circ_0050070	NM_015016	MAST3	microtubule associated serine/threonine kinase 3	ref|Homo sapiens microtubule associated serine/threonine kinase 3 (MAST3), mRNA [NM_015016]	chr19	18200000	18235584			circRNA	circBase
CUST_1281_PI438085371	3.6087	3.69981	3.80603	3.40478	4.48248	3.20885	2.26427	4.23714	2.82174	2.39813	1.75849	0.814335	up	0.075303	0.673491	no	AAATATCCAAGACCCAGCTCAAGCAGAGGCCTACACGATTTACTGGGACTTTGAACATGT	FALSE	hsa_circ_0000665	NM_194259	UBE2I	ubiquitin-conjugating enzyme E2I	ref|Homo sapiens ubiquitin-conjugating enzyme E2I (UBE2I), transcript variant 2, mRNA [NM_194259]	chr16	1364020	1370518			circRNA	circBase
CUST_42696_PI438085371	3.40897	3.47638	3.85334	2.74279	3.73695	3.36631	3.93173	3.95516	4.23639	4.68734	0.663561	-0.5917	down	0.075322	0.673491	no	TTTTCTTTCTTTTTCCTTGGATTAAATGTGAAAGCAAAGGCATGCCATGTCGAAGGGGGC	FALSE	hsa_circ_0044008	NM_005374	MPP2			chr17	42000000	41958717			circRNA	circBase
CUST_53291_PI438085371	2.41896	2.86837	2.65997	4.03338	1.05775	4.22621	3.89608	3.48659	3.58845	3.73571	0.441681	-1.17892	down	0.075404	0.673491	no	TTTGCTACGACCTCATTTTCTGCTGGAACTGGTCTGCAACCACCACTCCATCAGGCTCTC	FALSE	hsa_circ_0055078	NM_014911	AAK1	AP2 associated kinase 1	ref|Homo sapiens AP2 associated kinase 1 (AAK1), mRNA [NM_014911]	chr2	69700000	69734710			circRNA	circBase
CUST_32965_PI438085371	6.89522	6.81469	7.03985	6.81589	6.75897	6.89762	6.67929	6.70164	6.66207	6.33724	1.15617	0.209353	up	0.075498	0.673491	no	GGCCCCCTACGTGGTGGCACAGTGAGGCTTCCCACTCACAGATCGGGGTTTATAAGGTTT	FALSE	hsa_circ_0033744	NR_002224	ADAM6	ADAM metallopeptidase domain 6 (pseudogene)	ref|Homo sapiens ADAM metallopeptidase domain 6 (pseudogene) (ADAM6), non-coding RNA [NR_002224]	chr14	106000000	106821343			circRNA	circBase
CUST_24114_PI438085371	7.61874	7.57382	7.72152	7.76053	7.93248	7.76147	7.57095	7.56655	7.29898	7.2609	1.17255	0.229648	up	0.075683	0.673892	no	ATAAACCTAAGAACCCTCGGTTTGTGGAAGGGTGCCTCCCCCCACGCTCAACACCAATGC	FALSE	hsa_circ_0024589	NM_031433	MFRP			chr11	119000000	119215714			circRNA	circBase
CUST_24195_PI438085371	6.37898	6.06279	6.29533	6.7757	6.2038	6.86664	6.68979	6.66925	6.79645	6.28822	0.801763	-0.318752	down	0.075896	0.675271	no	CCGGAATGTGCTTTCCCAGGGCTGTTCCCTTCATCTGGCTCAGCGCCTCAGTCAGCTCCT	FALSE	hsa_circ_0024674	NM_003105	SORL1	sortilin-related receptor, L(DLR class) A repeats containing	ref|Homo sapiens sortilin-related receptor, L(DLR class) A repeats containing (SORL1), mRNA [NM_003105]	chr11	121000000	121485764			circRNA	circBase
CUST_45352_PI438085371	4.62188	4.51413	4.07857	4.92719	4.60467	4.67407	4.02069	3.90154	4.07425	2.99542	1.53272	0.616094	up	0.076116	0.676057	no	AACTGCCGCGGTGTCTCCTTATGAGGATGAGCCTTGCCGCCCCTGTAATTGTGACCCTGT	FALSE	hsa_circ_0046785	NM_005559	LAMA1	laminin, alpha 1	ref|Homo sapiens laminin, alpha 1 (LAMA1), mRNA [NM_005559]	chr18	7023162	7042249			circRNA	circBase
CUST_81035_PI438085371	4.58409	4.12529	4.53987	4.12855	4.48994	3.83942	3.60169	4.05696	4.36502	4.25556	1.2744	0.349818	up	0.076183	0.676057	no	ACCTGTTTGAAATAATAACAAGCTCCAGGACCTTCTACGTACAGGGTGATGTGAGCAGAG	FALSE	hsa_circ_0084017	NM_021623	PLEKHA2	pleckstrin homology domain containing, family A (phosphoinositide binding specific) member 2	ref|Homo sapiens pleckstrin homology domain containing, family A (phosphoinositide binding specific) member 2 (PLEKHA2), mRNA [NM_021623]	chr8	38800000	38814904			circRNA	circBase
CUST_20629_PI438085371	4.26663	5.21673	4.35146	4.73125	3.2605	3.813	3.81068	4.18585	2.8728	2.83395	1.81763	0.86206	up	0.076338	0.676057	no	AGTACATTTTCTTCAGTAATCCTCTTTTTGCCTGCTGCCATTCCAGTAGGATGTGACTTG	FALSE	hsa_circ_0020970	NM_005330	HBE1	hemoglobin, epsilon 1	ref|Homo sapiens hemoglobin, epsilon 1 (HBE1), mRNA [NM_005330]	chr11	5289579	5526882			circRNA	circBase
CUST_36268_PI438085371	3.79122	3.65868	4.2206	4.03117	3.53188	4.04262	2.65083	2.90504	3.51632	3.34492	1.46893	0.554765	up	0.076459	0.676057	no	CTCTCAGAAAATAAACTGCTTTATTGGAATTACAGCCTCTGGTGACCTTCGACCTCTTGG	FALSE	hsa_circ_0037311	NM_016111	TELO2	telomere maintenance 2	ref|Homo sapiens telomere maintenance 2 (TELO2), mRNA [NM_016111]	chr16	1556952	1560460			circRNA	circBase
CUST_45049_PI438085371	5.83705	4.6381	6.06164	5.23607	6.11914	6.01745	5.93084	6.30456	6.63811	6.13901	0.647254	-0.627597	down	0.076522	0.676057	no	TGGGCACCTGTAATAATGGACAAATACCAGGAGCAGCCTCATCTGTTGGACCCGCACCTT	FALSE	hsa_circ_0046458	NM_005993	TBCD	tubulin folding cofactor D	ref|Homo sapiens tubulin folding cofactor D (TBCD), mRNA [NM_005993]	chr17	80700000	80885199			circRNA	circBase
CUST_16012_PI438085371	4.34882	4.72105	4.61994	4.39115	3.94986	4.08025	4.20404	4.36674	3.48286	3.06158	1.48151	0.56707	up	0.076636	0.676057	no	ATGGACTCTCCTCCCAGCCCAAGGCAAACTATGAACAAAGCAAGAAAGACCCCCACCAGA	FALSE	hsa_circ_0016133	NM_014935	PLEKHA6	pleckstrin homology domain containing, family A member 6	ref|Homo sapiens pleckstrin homology domain containing, family A member 6 (PLEKHA6), mRNA [NM_014935]	chr1	204000000	204210942			circRNA	circBase
CUST_35207_PI438085371	3.90521	4.31597	4.08206	2.46487	4.45309	4.03609	4.58968	4.77486	4.98201	4.83404	0.574708	-0.799099	down	0.076741	0.676057	no	GCAGCACCTGGAGCTCACAATCTTAAAATGTATCTCCTGTAATGCTGGGAGTGGGGTACG	FALSE	hsa_circ_0036194	NM_001206799	PKM2			chr15	72500000	72522063			circRNA	circBase
CUST_71992_PI438085371	2.03221	2.71721	3.63107	2.27529	2.76716	2.52645	3.92868	3.31929	4.18983	3.47992	0.57266	-0.804248	down	0.076761	0.676057	no	CCGACGAGATTCCCTGTCCGAGTGCTGGAGCTAAGTGAGAGCCACCCTGACAGTGGGGAA	FALSE	hsa_circ_0074512	NM_002609	PDGFRB	platelet-derived growth factor receptor, beta polypeptide	ref|Homo sapiens platelet-derived growth factor receptor, beta polypeptide (PDGFRB), mRNA [NM_002609]	chr5	149000000	149510225			circRNA	circBase
CUST_69277_PI438085371	3.95813	4.28639	4.10833	4.67296	4.49359	4.80552	4.92648	4.67347	4.89672	4.15472	0.764453	-0.387501	down	0.076916	0.676057	no	AAACATAATTGCAGCAAATCACTGGGTTCTACCTGCAGCCCATCGATTTGAGTGCATGCA	FALSE	hsa_circ_0071679	NM_004237	TRIP13	thyroid hormone receptor interactor 13	ref|Homo sapiens thyroid hormone receptor interactor 13 (TRIP13), transcript variant 1, mRNA [NM_004237]	chr5	896779	896909			circRNA	circBase
CUST_15487_PI438085371	3.23242	3.0754	3.41891	2.58252	3.78176	3.14608	3.63431	3.91018	4.0019	3.98665	0.698521	-0.517624	down	0.077264	0.676183	no	GGGGTCACCGCTTGGCCCGGGCCAGGTGTGCGCCCTCCTCGCTGCGAGGGGGAGCGGGCG	FALSE	hsa_circ_0015600	NM_005562	LAMC2	laminin, gamma 2	ref|Homo sapiens laminin, gamma 2 (LAMC2), transcript variant 1, mRNA [NM_005562]	chr1	183000000	183196832			circRNA	circBase
CUST_79364_PI438085371	5.62434	5.39045	5.60191	4.95758	5.77211	5.31851	6.34356	6.01781	6.12399	5.8136	0.729905	-0.454219	down	0.077303	0.676183	no	CTCTCGAAGGGGTGCTGCTGAGTGTTATGTACCTAATGGTGGAAAATATTCGCCTGGAGC	FALSE	hsa_circ_0082298	NM_020704	STRIP2	striatin interacting protein 2	ref|Homo sapiens striatin interacting protein 2 (STRIP2), transcript variant 1, mRNA [NM_020704]	chr7	129000000	129096483			circRNA	circBase
CUST_82663_PI438085371	4.13362	3.61683	3.95328	4.76243	4.58627	5.32555	4.58252	4.65025	4.67467	4.44109	0.695282	-0.52433	down	0.077338	0.676183	no	CTCTGCCCAGGGGCTGCTCACCAGCGGAGTGGAGTTCGAGTCTCTCCCTGCGGCGCTTTC	FALSE	hsa_circ_0085696	NM_031466	TRAPPC9	trafficking protein particle complex 9	ref|Homo sapiens trafficking protein particle complex 9 (TRAPPC9), transcript variant 1, mRNA [NM_031466]	chr8	141000000	141297833			circRNA	circBase
CUST_24687_PI438085371	3.70704	4.04893	4.099	4.62461	3.74185	5.04042	4.20364	4.29027	4.24611	4.92915	0.708269	-0.497631	down	0.077543	0.676956	no	AGGACTCATGATTTGGTCGTATTGGGCGCCTGGTCACCAGGGCTGCTTTTAACTCTGGTA	FALSE	hsa_circ_0025184	NM_002046	GAPDH	glyceraldehyde-3-phosphate dehydrogenase	ref|Homo sapiens glyceraldehyde-3-phosphate dehydrogenase (GAPDH), transcript variant 1, mRNA [NM_002046]	chr12	6645659	6646556			circRNA	circBase
CUST_51701_PI438085371	4.06696	4.68939	3.67387	4.0694	3.90922	2.84214	3.86269	3.97422	3.42777	3.65431	1.44347	0.529538	up	0.077697	0.677491	no	AGTCCTGCCTCATCCCAGCCATGTCATCTTATCTACGAAATGATTCAGTCCCTGCTTCTC	FALSE	hsa_circ_0053438	NM_016252	BIRC6	baculoviral IAP repeat containing 6	ref|Homo sapiens baculoviral IAP repeat containing 6 (BIRC6), mRNA [NM_016252]	chr2	32600000	32774548			circRNA	circBase
CUST_5579_PI438085371	5.64647	5.28803	5.44899	5.64609	5.56947	5.47971	5.17716	5.25024	5.51175	5.06189	1.16769	0.22366	up	0.077721	0.677491	no	ACTGTCCTCGGAGATGCCAGGGTCTGTCCCCTTACGCAAGAGCCTCTGCTCCCCCACTTT	FALSE	hsa_circ_0005204	NM_003627	SLC43A1	solute carrier family 43 (amino acid system L transporter), member 1	ref|Homo sapiens solute carrier family 43 (amino acid system L transporter), member 1 (SLC43A1), transcript variant 1, mRNA [NM_003627]	chr11	57300000	57259335			circRNA	circBase
CUST_40769_PI438085371	4.19698	3.42745	4.20949	3.9163	4.21035	4.1702	3.93682	4.59256	4.94901	4.73549	0.714644	-0.484702	down	0.077936	0.677908	no	CTGCCGGCAGGTTTTACTTGGGGTTCTGGTGGCTTCATCTCATAAAGGTTGTCTGCAACT	FALSE	hsa_circ_0042000	NM_025099	CTC1	CTS telomere maintenance complex component 1	ref|Homo sapiens CTS telomere maintenance complex component 1 (CTC1), transcript variant 1, mRNA [NM_025099]	chr17	8132619	8136350			circRNA	circBase
CUST_87184_PI438085371	4.20189	4.45616	4.56338	4.13491	4.65801	4.68356	4.83205	4.31304	4.99757	4.72203	0.808444	-0.306781	down	0.07822	0.677908	no	TCATCAAGGGGTGACTGTCCGGGATGGCATGAGTGTCTACGACTCTCTAGACAAGGCCCT	FALSE	hsa_circ_0090442	NM_001654	ARAF	A-Raf proto-oncogene, serine/threonine kinase	ref|Homo sapiens A-Raf proto-oncogene, serine/threonine kinase (ARAF), transcript variant 1, mRNA [NM_001654]	chrX	47400000	47422728			circRNA	circBase
CUST_61561_PI438085371	3.72895	3.00872	3.76984	4.26295	4.05169	2.50999	2.99219	2.77486	3.51781	3.80603	1.56293	0.644255	up	0.078383	0.677908	no	GGGATCACCTCCTCAAAGACAAAAATCAAGGCGAACTCATCCCCCCTGTGCTGAGGTTCA	FALSE	hsa_circ_0063718	NM_181334	PRR5-ARHGAP8	PRR5-ARHGAP8 readthrough	ref|Homo sapiens PRR5-ARHGAP8 readthrough (PRR5-ARHGAP8), mRNA [NM_181334]	chr22	45200000	45244940			circRNA	circBase
CUST_88439_PI438085371	4.82477	4.89918	4.20039	4.57888	3.82372	3.64287	4.60615	4.1754	3.40478	3.12228	1.5967	0.675094	up	0.078541	0.677908	no	TAAAAGCCTCCACTGGCAAATGCAGTCCTTCCTCCCTGCGTTGGGAGGCTATGTGTGACT	FALSE	hsa_circ_0091770	NM_000033	ABCD1	ATP-binding cassette, sub-family D (ALD), member 1	ref|Homo sapiens ATP-binding cassette, sub-family D (ALD), member 1 (ABCD1), mRNA [NM_000033]	chrX	153000000	153010216			circRNA	circBase
CUST_14779_PI438085371	3.99537	3.99734	4.64751	4.35536	4.76948	4.18104	3.89842	3.51436	4.28699	3.72306	1.34933	0.432242	up	0.078783	0.678094	no	AATAAAGGTGATTGATTGTATTGCAATCATGGCTGAGTACGGGACCCTCCTGCAAGACCT	FALSE	hsa_circ_0014865	NM_003768	PEA15	phosphoprotein enriched in astrocytes 15	ref|Homo sapiens phosphoprotein enriched in astrocytes 15 (PEA15), transcript variant 2, mRNA [NM_003768]	chr1	160000000	160185162			circRNA	circBase
CUST_36498_PI438085371	4.72018	4.42765	4.98981	4.51999	4.73258	4.65405	4.11284	4.27935	4.62861	3.74134	1.31476	0.394803	up	0.078879	0.678336	no	GTGGCAGATGTGACAGCTCCCAGCGGCATCCTCGATGTCACCGTGGTCTACCTGAACCCA	FALSE	hsa_circ_0037541	NM_001761	CCNF	cyclin F	ref|Homo sapiens cyclin F (CCNF), mRNA [NM_001761]	chr16	2506545	2508859			circRNA	circBase
CUST_14276_PI438085371	3.26765	2.87808	2.9618	2.40183	3.27285	2.51411	4.29246	3.81417	3.61214	4.01906	0.61816	-0.693948	down	0.078984	0.678336	no	GACCCCAAAGCCCGGCGGCCCCCGCGCGCAACAGGTCAGGGCTAGGCTGGGGCCGGGTTC	FALSE	hsa_circ_0014345	NM_181715	CRTC2	CREB regulated transcription coactivator 2	ref|Homo sapiens CREB regulated transcription coactivator 2 (CRTC2), mRNA [NM_181715]	chr1	154000000	153931132			circRNA	circBase
CUST_45776_PI438085371	4.01285	3.9924	4.12224	4.04766	2.30333	4.04407	2.5253	2.22917	2.61578	2.11252	1.98664	0.990329	up	0.078997	0.678336	no	TTCCTCAGGAGCTGCTGAAACCCAGCCCCCAGACAGCCTCCAGATTCTGTAAGAATTCCG	FALSE	hsa_circ_0047215	NM_198129	LAMA3	laminin, alpha 3	ref|Homo sapiens laminin, alpha 3 (LAMA3), transcript variant 1, mRNA [NM_198129]	chr18	21400000	21519350			circRNA	circBase
CUST_14680_PI438085371	5.68444	5.44899	5.82136	6.33504	5.92534	6.44325	6.05073	6.35317	6.26162	5.89415	0.780488	-0.357552	down	0.079104	0.678336	no	AGCAGCAGGGGTCTCTTCCTCTTCCGGCTGGGATTGGCCCCTCAGATACATGATCTATAC	FALSE	hsa_circ_0014765	NM_178229	IQGAP3	IQ motif containing GTPase activating protein 3	ref|Homo sapiens IQ motif containing GTPase activating protein 3 (IQGAP3), mRNA [NM_178229]	chr1	157000000	156533616			circRNA	circBase
CUST_78254_PI438085371	5.12958	5.06658	5.37194	5.32121	5.03051	5.19543	4.91756	4.61509	4.32793	3.64998	1.56132	0.642765	up	0.079399	0.679368	no	TGGTACTGCTGGGGAACGCGGTCCCCCAGGTGAGAGTGGTGCTGCCGGTCCTACTGGTCC	FALSE	hsa_circ_0081144	NM_000089	COL1A2	collagen, type I, alpha 2	ref|Homo sapiens collagen, type I, alpha 2 (COL1A2), mRNA [NM_000089]	chr7	94000000	94052430			circRNA	circBase
CUST_4492_PI438085371	3.73247	3.66143	4.06423	3.71735	4.35758	3.94657	3.5063	3.6606	3.00698	3.34971	1.33107	0.412581	up	0.079655	0.6794	no	GATGACATTTATTTGGAAGTCAAACCAGAAACTTCAGGCTCTACTACGATGGCAAGCACT	FALSE	hsa_circ_0004062	NM_001822	CHN1	chimerin 1	ref|Homo sapiens chimerin 1 (CHN1), transcript variant 1, mRNA [NM_001822]	chr2	176000000	175742856			circRNA	circBase
CUST_59136_PI438085371	6.08071	6.61919	6.2102	6.93774	6.23824	6.93336	6.81699	6.85783	6.70006	6.69651	0.76645	-0.383736	down	0.080158	0.6794	no	GTGGGGCCTGGTTCCTCCTGGTTTTCTCCTGCCTCGTGCTGTCTGTGTTTTCCACCATCA	FALSE	hsa_circ_0061154	NM_172107	KCNQ2	potassium channel, voltage gated KQT-like subfamily Q, member 2		chr20	62100000	62078190			circRNA	circBase
CUST_16923_PI438085371	3.7399	3.90702	4.36249	2.77931	3.84634	3.77134	4.32648	4.14335	4.82026	5.04536	0.61799	-0.694346	down	0.080282	0.6794	no	TGTGATTCAGAGTCCTTTGTCATGGATAAAAGGCTTGAAATGGGGGGAATACGTGGGTTC	FALSE	hsa_circ_0017077	NM_000081	LYST	lysosomal trafficking regulator	ref|Homo sapiens lysosomal trafficking regulator (LYST), transcript variant 1, mRNA [NM_000081]	chr1	236000000	235860572			circRNA	circBase
CUST_75374_PI438085371	4.75802	4.48994	4.38968	4.80491	4.12885	4.77924	3.94723	3.91523	3.94549	3.84108	1.34595	0.428626	up	0.080339	0.6794	no	TTCTATTCCCAGGTTCTTCTGCTGGTGATGCAGTGTGGTCAGGGCATTCCCCACCTCCAC	FALSE	hsa_circ_0078023	NM_031922	REPS1	RALBP1 associated Eps domain containing 1	ref|Homo sapiens RALBP1 associated Eps domain containing 1 (REPS1), transcript variant 1, mRNA [NM_031922]	chr6	139000000	139265759			circRNA	circBase
CUST_63792_PI438085371	4.79882	4.22496	3.83867	2.81599	3.40845	3.8964	4.64023	4.75237	6.20493	4.65718	0.495569	-1.01284	down	0.080623	0.680314	no	ATTATTAAATGTTTTCTACAGGGCCATCTTGGTGCGGAGAGATGAGATACGGCCACTGAG	FALSE	hsa_circ_0065998	NM_144641	PPM1M	protein phosphatase, Mg2+/Mn2+ dependent, 1M	ref|Homo sapiens protein phosphatase, Mg2+/Mn2+ dependent, 1M (PPM1M), transcript variant 1, mRNA [NM_144641]	chr3	52300000	52284611			circRNA	circBase
CUST_71179_PI438085371	3.80345	3.88795	4.11806	2.45997	4.18151	3.7153	4.49556	4.37949	4.64612	5.01882	0.59014	-0.76087	down	0.080696	0.680314	no	CAATATAAAGATCTGACAGGAGCTCAAGATGGAAGTGTCAGAATGTTTGAATGGGGCCAT	FALSE	hsa_circ_0073679	NM_005509	DMXL1	Dmx-like 1	ref|Homo sapiens Dmx-like 1 (DMXL1), transcript variant 2, mRNA [NM_005509]	chr5	119000000	118580271			circRNA	circBase
CUST_25794_PI438085371	1.73706	2.56073	3.71859	3.37045	3.16066	3.48094	3.7367	3.7815	4.46245	3.17	0.567692	-0.81682	down	0.080715	0.680314	no	TCACCAATGCCTGGTGTTGGCTGGACTTCCTCATTGTGGCTTCACTGCTCAGCATCCCAG	FALSE	hsa_circ_0026332	NM_014191	SCN8A	sodium channel, voltage gated, type VIII alpha subunit	ref|Homo sapiens sodium channel, voltage gated, type VIII alpha subunit (SCN8A), transcript variant 1, mRNA [NM_014191]	chr12	52100000	52168146			circRNA	circBase
CUST_87512_PI438085371	5.65005	5.28831	5.9071	5.80667	5.61893	5.28501	5.3478	5.42378	5.68135	4.9389	1.24733	0.318845	up	0.080863	0.680682	no	CCCGATTCAGACACTGTCACATGAACCCAAAGTCCTTCAAGAGGGTCTCCTTCAGTTGGA	FALSE	hsa_circ_0090774	NM_031407	HUWE1	HECT, UBA and WWE domain containing 1, E3 ubiquitin protein ligase	ref|Homo sapiens HECT, UBA and WWE domain containing 1, E3 ubiquitin protein ligase (HUWE1), mRNA [NM_031407]	chrX	53600000	53631795			circRNA	circBase
CUST_72039_PI438085371	5.4956	5.42638	5.77509	5.19437	5.51085	4.97061	5.47719	5.35882	5.22671	5.04889	1.20082	0.264016	up	0.080901	0.680682	no	ACTTAATGTAGTGAAATAAAGCAGACAAAGCTTGAGTGGTGGTGCCTCCCAAAGAGCTCG	FALSE	hsa_circ_0074559	NM_001135644	DCTN4			chr5	150000000	150095224			circRNA	circBase
CUST_87019_PI438085371	4.58022	4.83898	4.55669	4.93001	4.45603	4.70909	4.49359	4.45787	3.75822	3.88256	1.33064	0.412121	up	0.080996	0.680714	no	AAACTGCTTACATGTAATGGCGTTTACTTAAACCCTCCTCCCGACCAATGCAGGCAATGA	FALSE	hsa_circ_0090272	NM_001039590	USP9X	ubiquitin specific peptidase 9, X-linked	ref|Homo sapiens ubiquitin specific peptidase 9, X-linked (USP9X), transcript variant 3, mRNA [NM_001039590]	chrX	41000000	41075905			circRNA	circBase
CUST_14247_PI438085371	2.79769	3.377	3.40473	3.71994	3.1761	3.96653	3.32686	3.55911	3.97451	3.60965	0.761946	-0.39224	down	0.081223	0.681078	no	ATGAGACATCATACGCTTCGGCAGACTCCAGTTGTACAGAATGCAGCATCTATTGTTCAG	FALSE	hsa_circ_0014316	NM_020699	GATAD2B	GATA zinc finger domain containing 2B	ref|Homo sapiens GATA zinc finger domain containing 2B (GATAD2B), mRNA [NM_020699]	chr1	154000000	153790647			circRNA	circBase
CUST_73348_PI438085371	4.58913	4.26779	4.84144	4.08367	4.49863	4.39807	4.15797	4.27285	3.90702	3.51652	1.32468	0.405644	up	0.081564	0.681705	no	TGAAAATAAAGAGAGAGAGAGATCTGGGGACAATGTCAGGTGCGGGTGCTGCCCCCAGTG	FALSE	hsa_circ_0075944	None	None			chr6	32100000	32137225			circRNA	circBase
CUST_49306_PI438085371	5.99989	5.94007	6.23613	5.68476	6.0742	6.05511	5.56707	5.57116	5.8124	5.63884	1.1959	0.258092	up	0.081601	0.681705	no	AATAAAGATGTGTTGACTCAGCCCAAGAAGAACGGCCAATCCGACAGATTTTGTACCTCG	FALSE	hsa_circ_0050890	NM_013234	EIF3K	eukaryotic translation initiation factor 3, subunit K	ref|Homo sapiens eukaryotic translation initiation factor 3, subunit K (EIF3K), transcript variant 1, mRNA [NM_013234]	chr19	39100000	39127595			circRNA	circBase
CUST_36297_PI438085371	4.57462	4.90939	4.95899	5.27602	4.41992	4.61396	4.822	4.47433	3.94065	4.03595	1.36643	0.450411	up	0.081899	0.681705	no	CTCAGCCTGGATCTCTGGCCCAACCCACTGGGTGCCCTGGATCTCCCCCGAGACCACCGC	FALSE	hsa_circ_0037340	NM_001010865	EME2			chr16	1825041	1826340			circRNA	circBase
CUST_71688_PI438085371	3.70373	3.41952	3.94141	3.02572	3.78162	4.13632	4.16852	3.82238	4.49283	3.53398	0.7288	-0.456405	down	0.08192	0.681705	no	GAAATTAAAGGATGACTTGAAAGTAGGGCATCCTTCACCCATCTGAAGGGAGGAAATAGT	FALSE	hsa_circ_0074196	NM_199189	MATR3	matrin 3	ref|Homo sapiens matrin 3 (MATR3), transcript variant 1, mRNA [NM_199189]	chr5	139000000	138661973			circRNA	circBase
CUST_40635_PI438085371	3.96372	4.29701	4.20022	4.46519	4.01149	3.92291	3.35756	4.10108	4.08648	3.84118	1.25326	0.325683	up	0.08196	0.681705	no	TGAATCTTAGGCCATGCAGAAGTCTGGGCGTCCCCTCAAGTCCCTGAAGCAGCGGTTGAA	FALSE	hsa_circ_0041860	NM_000937	POLR2A	polymerase (RNA) II (DNA directed) polypeptide A, 220kDa	ref|Homo sapiens polymerase (RNA) II (DNA directed) polypeptide A, 220kDa (POLR2A), mRNA [NM_000937]	chr17	7400968	7402482			circRNA	circBase
CUST_33711_PI438085371	3.5042	3.18256	3.57055	3.06777	2.32128	2.72713	2.41431	2.86818	2.65001	1.10616	1.71251	0.776113	up	0.081962	0.681705	no	GAGAAGAAACGGTATTAATGGCATTCTTGCTGATGAAATGGGCCTTGGTAAAACAGTACA	FALSE	hsa_circ_0034652	NM_017553	INO80	INO80 complex subunit	ref|Homo sapiens INO80 complex subunit (INO80), transcript variant 1, mRNA [NM_017553]	chr15	41300000	41362745			circRNA	circBase
CUST_21831_PI438085371	3.90543	4.18332	4.45282	4.59737	4.40089	4.59237	3.78862	3.68679	3.54341	3.73058	1.35624	0.439613	up	0.082161	0.682383	no	ATGTATTTACTCCAATCTTCGTCCCAAGTGTTGTGGGCCATCTCATCAGCCATTTCTGTG	FALSE	hsa_circ_0022225	NM_024092	TMEM109	transmembrane protein 109	ref|Homo sapiens transmembrane protein 109 (TMEM109), mRNA [NM_024092]	chr11	60700000	60690915			circRNA	circBase
CUST_36573_PI438085371	5.83879	5.5965	6.12307	5.65452	6.18692	5.70597	5.64387	5.73056	5.40965	5.59495	1.19994	0.262961	up	0.082485	0.683804	no	TATTTACCTAAATTTAAAGGTATTTCTTAACCCGAGTGACCCTCCGACTGGACACCCACC	FALSE	hsa_circ_0037618	NM_016292	TRAP1	TNF receptor-associated protein 1	ref|Homo sapiens TNF receptor-associated protein 1 (TRAP1), transcript variant 1, mRNA [NM_016292]	chr16	3708037	3712133			circRNA	circBase
CUST_57419_PI438085371	8.39279	7.67005	8.03924	7.22406	8.4431	7.70254	8.54909	8.74893	9.31279	8.97084	0.614297	-0.702993	down	0.082595	0.683804	no	GGGGCTACAGCTAGGTCTTGACTCCACTAACGGGGACTTCTCATACGGCTTTGAACTTGG	FALSE	hsa_circ_0059368	NM_203327	SLC23A2	solute carrier family 23 (ascorbic acid transporter), member 2	ref|Homo sapiens solute carrier family 23 (ascorbic acid transporter), member 2 (SLC23A2), transcript variant 2, mRNA [NM_203327]	chr20	4883087	4951565			circRNA	circBase
CUST_28709_PI438085371	4.21204	3.56317	4.18173	2.82649	4.62017	2.93992	3.19546	3.40432	3.5534	3.00342	1.58164	0.661417	up	0.082978	0.683804	no	CCGGAGCCAAAGCGGGGCCATGGAGGGGGAGACTCTTCACACATTCTACACTCAGCTGGT	FALSE	hsa_circ_0029324	NM_005505	SCARB1	scavenger receptor class B, member 1	ref|Homo sapiens scavenger receptor class B, member 1 (SCARB1), transcript variant 1, mRNA [NM_005505]	chr12	125000000	125271049			circRNA	circBase
CUST_22199_PI438085371	5.33739	5.39169	5.36195	5.89236	4.26717	4.65628	5.18543	4.6692	3.33752	4.38806	1.7445	0.802814	up	0.083196	0.683804	no	AAGAGAATGTTTGGAATCTGAGTTGATCTAAACCCGCCTCTTTCTCTGTCTCCCTTCCTG	FALSE	hsa_circ_0022613	NM_017490	MARK2	MAP/microtubule affinity-regulating kinase 2		chr11	63700000	63678492			circRNA	circBase
CUST_79489_PI438085371	5.1492	5.32121	4.41669	5.23576	5.01193	4.81714	4.52432	5.00956	4.14376	4.46947	1.35108	0.434108	up	0.083304	0.683804	no	GAAGGACCAGAGCCGCGCAGACGCCGCCCAGGACGCAGCCGCCGCCGCCGCCGCTCCTCT	FALSE	hsa_circ_0082425	NM_001018111	PODXL	podocalyxin-like	ref|Homo sapiens podocalyxin-like (PODXL), transcript variant 1, mRNA [NM_001018111]	chr7	131000000	131241376			circRNA	circBase
CUST_47491_PI438085371	3.56904	4.35702	4.12987	4.31996	3.71616	3.96784	3.4641	3.86322	2.69705	3.37369	1.45925	0.54523	up	0.083379	0.683804	no	TTGTGTGTTGTGCAGTCAGTAAAATCCTCCCACTGCCTCCGGGTCTTGCCCCAGAAGCTG	FALSE	hsa_circ_0048977	NM_018083	ZNF358	zinc finger protein 358	ref|Homo sapiens zinc finger protein 358 (ZNF358), mRNA [NM_018083]	chr19	7584090	7585911			circRNA	circBase
CUST_49259_PI438085371	7.02136	6.63384	7.22185	6.29533	7.25698	6.76739	7.29558	7.50324	7.78773	7.57991	0.706666	-0.5009	down	0.083535	0.683804	no	ATGGCTTCGAGACTCACACGCTGGAGGAGCACAACCTGGCCAATTACATGTCGAAGGCTC	FALSE	hsa_circ_0050842	NM_000540	RYR1	ryanodine receptor 1 (skeletal)	ref|Homo sapiens ryanodine receptor 1 (skeletal) (RYR1), transcript variant 1, mRNA [NM_000540]	chr19	39000000	39076831			circRNA	circBase
CUST_37512_PI438085371	3.79367	3.99906	3.25978	3.256	3.54074	3.15016	2.89259	3.42563	3.47036	3.12126	1.28152	0.357852	up	0.083635	0.683804	no	CGTGCCCTCTCGGAAATTCTCCAGGCAAATGACCTCCTCACCCAAGGAGTTCTGCTGTAC	FALSE	hsa_circ_0038592	NM_015044	GGA2	golgi-associated, gamma adaptin ear containing, ARF binding protein 2	ref|Homo sapiens golgi-associated, gamma adaptin ear containing, ARF binding protein 2 (GGA2), mRNA [NM_015044]	chr16	23500000	23492091			circRNA	circBase
CUST_73430_PI438085371	4.32071	3.97681	4.30249	4.56187	3.70837	4.60985	4.59049	4.07142	4.69845	4.8917	0.758734	-0.398333	down	0.083879	0.683804	no	CACAGAGCCGGCTTGGCTTTTTTGTGGGGGCTCCTAATTCTCCTAAAATATCGGTGGCGA	FALSE	hsa_circ_0076032	NM_181336	LEMD2	LEM domain containing 2	ref|Homo sapiens LEM domain containing 2 (LEMD2), transcript variant 1, mRNA [NM_181336]	chr6	33700000	33745016			circRNA	circBase
CUST_64268_PI438085371	6.26987	6.83394	5.95387	6.77082	5.63362	5.58811	6.35926	5.68528	5.19518	5.69742	1.50251	0.587374	up	0.084003	0.683804	no	GGCGCTGCTTCATCACATGTCGTCTCTCTCTTTCTGTACCTCAATAATAATGAGTTGACA	FALSE	hsa_circ_0066480	NM_015541	LRIG1	leucine-rich repeats and immunoglobulin-like domains 1	ref|Homo sapiens leucine-rich repeats and immunoglobulin-like domains 1 (LRIG1), mRNA [NM_015541]	chr3	66500000	66502057			circRNA	circBase
CUST_47376_PI438085371	4.00382	4.33549	3.79625	5.32252	3.1243	4.17648	3.26489	3.25345	2.91001	2.5003	1.86019	0.895449	up	0.084403	0.684984	no	TTATATCTCAGCTGACCGCCTACGTGGTCAAGGTCTTCTCTCTGGCTGTCAACCTCATCG	FALSE	hsa_circ_0048860	NM_000064	C3	complement component 3	ref|Homo sapiens complement component 3 (C3), mRNA [NM_000064]	chr19	6677845	6693094			circRNA	circBase
CUST_28665_PI438085371	5.61626	5.48357	5.62049	5.41095	5.75441	5.79869	4.98473	5.25397	5.24561	5.11612	1.22885	0.297314	up	0.084516	0.685187	no	TATTATCAAGGTTACCAACTTGGCAAGCCTGTCCGAGCTCTAAATATCAACAGGATGAAT	FALSE	hsa_circ_0029274	NM_024809	TCTN2	tectonic family member 2	ref|Homo sapiens tectonic family member 2 (TCTN2), transcript variant 1, mRNA [NM_024809]	chr12	124000000	124191620			circRNA	circBase
CUST_21040_PI438085371	4.47223	5.52335	3.98169	4.18657	3.98154	2.8154	4.67583	3.88754	2.97407	3.43868	1.82864	0.87077	up	0.084862	0.685896	no	GCTCCCTTCCTTTTTCTCTGCTCAATAAATATTTTAAAAGCAGGAAGCAAAGATCAACTA	FALSE	hsa_circ_0021402	NM_005013	NUCB2	nucleobindin 2	ref|Homo sapiens nucleobindin 2 (NUCB2), mRNA [NM_005013]	chr11	17300000	17353070			circRNA	circBase
CUST_42138_PI438085371	3.4586	3.60624	4.32573	4.41734	3.79112	3.37369	1.20075	3.57174	3.39158	3.30659	1.93313	0.950935	up	0.085061	0.685896	no	TGATCTGCACAGATGACTTCATTGCCAAAGTTGTTCAAAGACTGGGCTCTCATCTCAGTG	FALSE	hsa_circ_0043419	NM_004774	MED1	mediator complex subunit 1	ref|Homo sapiens mediator complex subunit 1 (MED1), mRNA [NM_004774]	chr17	37600000	37596771			circRNA	circBase
CUST_39860_PI438085371	4.26835	3.35545	3.84733	4.09109	3.72697	3.8278	2.50827	3.59793	3.53547	3.03411	1.47133	0.557121	up	0.085417	0.686081	no	AGAGTCTCTGAAGAGCATATTCAGGAGGCCTTACTACGTGTCCCACTTCCTCCCCGCCCT	FALSE	hsa_circ_0041046	NM_000135	FANCA	Fanconi anemia, complementation group A	ref|Homo sapiens Fanconi anemia, complementation group A (FANCA), transcript variant 1, mRNA [NM_000135]	chr16	89800000	89845411			circRNA	circBase
CUST_40623_PI438085371	3.40608	3.19343	3.69862	3.69191	3.08182	4.23639	3.85196	4.06803	3.76571	3.23099	0.749374	-0.416242	down	0.085737	0.686081	no	ATGGCCATGAATGCTGAGGGACTGCTCTACAGTTCGCCCACTTCAACCTGATCCCTGTGG	FALSE	hsa_circ_0041847	NM_004112	FGF11			chr17	7345094	7345198			circRNA	circBase
CUST_76909_PI438085371	4.39179	4.20825	4.79315	3.7542	4.60615	4.18151	5.11426	4.72314	5.1777	5.08748	0.704116	-0.506115	down	0.085817	0.686081	no	GGTTTTTGCGGTTGGCAGCCTCGATGGTTCCTTCTCTGTGGGGGAATATTGTCCTATTAT	FALSE	hsa_circ_0079689	NM_001197026	PLEKHA8			chr7	30100000	30113748			circRNA	circBase
CUST_9260_PI438085371	3.86053	3.99329	4.29799	4.69775	3.84278	4.02555	3.57037	4.06703	3.5338	3.46774	1.32461	0.405566	up	0.08586	0.686081	no	ACTGCTTCCGCTGGTGTCTCGCCACCCAGAAAGGGCCTTGCACCCTGTTCCCCGCCGTCT	FALSE	hsa_circ_0009116	NM_033386	MICALL1	MICAL-like 1	ref|Homo sapiens MICAL-like 1 (MICALL1), mRNA [NM_033386]	chr22	38300000	38315185			circRNA	circBase
CUST_39127_PI438085371	3.68821	3.77963	2.77029	4.41939	3.78604	3.58718	2.97574	3.3474	2.49008	2.84599	1.55772	0.639436	up	0.085904	0.686081	no	CCCTCCCAAGCACGGTGAGGAGGTGTCCCCCGCCGCCAGTGACCTGGCCATGGTGCTGAC	FALSE	hsa_circ_0040298	NM_138383	MTSS1L	metastasis suppressor 1-like	ref|Homo sapiens metastasis suppressor 1-like (MTSS1L), mRNA [NM_138383]	chr16	70700000	70698666			circRNA	circBase
CUST_86204_PI438085371	6.11645	5.51052	5.59573	7.01146	5.93368	7.65764	6.09255	6.5028	6.42191	7.9394	0.539879	-0.889291	down	0.086016	0.686081	no	TCTTCCTCGATTTCAAGGAAAGCGAGCATGACCTGGGGGAGGACATCTACGACTGCGTCC	FALSE	hsa_circ_0089392	NM_001134398	VAV2			chr9	137000000	136677338			circRNA	circBase
CUST_10175_PI438085371	4.31921	4.64408	4.44395	5.23496	4.3847	4.70546	4.13302	3.97694	4.19289	3.85065	1.35059	0.433587	up	0.086139	0.686081	no	TCGAAGTGTGAGGATGCCCCTTACCTAGACCTGGCCCCCTACATGCCCGACTACTACAAA	FALSE	hsa_circ_0010076	NM_015164	PLEKHM2	pleckstrin homology domain containing, family M (with RUN domain) member 2	ref|Homo sapiens pleckstrin homology domain containing, family M (with RUN domain) member 2 (PLEKHM2), mRNA [NM_015164]	chr1	16000000	16056424			circRNA	circBase
CUST_59870_PI438085371	7.54461	7.21541	7.57469	7.09428	7.61077	7.66577	7.58106	7.66707	7.70063	7.64048	0.844958	-0.243049	down	0.086541	0.686081	no	GCTCTTAGAAGTGTGTTGTGCTCTCCGACCCCTTGAAGGACTCTTCTCGAACTCAGGAAT	FALSE	hsa_circ_0061927	NM_003274	TRAPPC10	trafficking protein particle complex 10	ref|Homo sapiens trafficking protein particle complex 10 (TRAPPC10), mRNA [NM_003274]	chr21	45500000	45483666			circRNA	circBase
CUST_39515_PI438085371	4.15825	4.27506	4.58022	4.29415	3.51051	4.53154	3.35174	2.71219	3.55268	3.30323	1.59479	0.673363	up	0.086579	0.686081	no	TTTTTTGTTTTTCAGAAGGTGACTTTTAAATATGACGGCTCCACCATCGTCCCCGGCGAG	FALSE	hsa_circ_0040694	NM_021149	COTL1	coactosin-like F-actin binding protein 1	ref|Homo sapiens coactosin-like F-actin binding protein 1 (COTL1), mRNA [NM_021149]	chr16	84600000	84651189			circRNA	circBase
CUST_13522_PI438085371	4.10043	3.81386	3.74898	3.64644	3.80091	3.57274	4.20668	4.55316	4.6558	5.03654	0.66764	-0.582859	down	0.086644	0.686081	no	TCAGACACAGGGACCTCTTCATTGATATCAGGACTAATATTTATATTTGAATGGTGGTAC	FALSE	hsa_circ_0013523	NM_138727	ST7L	suppression of tumorigenicity 7 like		chr1	113000000	113159466			circRNA	circBase
CUST_72384_PI438085371	3.82769	4.00062	4.34539	4.36284	4.22465	3.31929	4.38664	3.79275	3.72895	2.89195	1.44225	0.528323	up	0.086721	0.686081	no	TGCGAGTGCTCCTCCTCAATGCCAACAAGATCAACTGCCTGCGGGTGAACACGTTTCAGG	FALSE	hsa_circ_0074918	NM_003062	SLIT3	slit homolog 3 (Drosophila)	ref|Homo sapiens slit homolog 3 (Drosophila) (SLIT3), transcript variant 2, mRNA [NM_003062]	chr5	168000000	168201383			circRNA	circBase
CUST_75365_PI438085371	3.09521	2.36838	2.9972	2.61092	3.62641	2.66001	4.02184	3.42122	4.29701	3.77348	0.617671	-0.695088	down	0.086776	0.686081	no	GTACTGAGGGCGGTTTCCAACCTAGATGAGGAAAGCCGATGGACAGTCCACTACACTGCC	FALSE	hsa_circ_0078014	NM_020464	NHSL1	NHS-like 1	ref|Homo sapiens NHS-like 1 (NHSL1), transcript variant 1, mRNA [NM_020464]	chr6	139000000	138817508			circRNA	circBase
CUST_77194_PI438085371	6.55442	6.13432	6.16341	5.92879	6.46926	6.04967	6.63464	6.80591	6.83768	6.72424	0.778955	-0.360388	down	0.0869	0.686081	no	AAATTTGTCCTCATCAACTGGGGCTCTCTTTACCTATGAAGGCAACAGCAATGACATCCG	FALSE	hsa_circ_0079999	NM_001122956	DBNL			chr7	44100000	44091541			circRNA	circBase
CUST_33516_PI438085371	4.98829	5.18543	5.28896	4.83183	5.2462	4.69634	4.44469	5.00481	5.22481	4.30551	1.29496	0.372909	up	0.086983	0.686081	no	GACAAGAGATCTACCAGTGTCCTCCTCACCCTTGACAACAACGTGGTGAATGGTTCCAGC	FALSE	hsa_circ_0034450	NM_003246	THBS1	thrombospondin 1	ref|Homo sapiens thrombospondin 1 (THBS1), mRNA [NM_003246]	chr15	39900000	39879721			circRNA	circBase
CUST_54289_PI438085371	4.51293	3.4595	3.99412	3.9002	3.91367	4.23992	3.05598	3.36158	3.44328	2.78256	1.49425	0.579421	up	0.087203	0.686081	no	GCCTCGACAGACACAGTGCTGAGGCAGAACGCAGGTTCGTCACAGTGGGCCTCCGTGGGC	FALSE	hsa_circ_0056134	NM_001164463	RGPD8			chr2	113000000	113191222			circRNA	circBase
CUST_55265_PI438085371	2.5573	3.39276	4.34695	3.25626	3.79382	3.43007	4.20262	4.34506	4.32648	4.44065	0.624357	-0.679557	down	0.087224	0.686081	no	TTTTAATAAATGGGGGTGTTACTGAACTCGTTCGACCAGTCACCATGGTGCCTAGTGTTC	FALSE	hsa_circ_0057141	NM_001880	ATF2	activating transcription factor 2	ref|Homo sapiens activating transcription factor 2 (ATF2), transcript variant 1, mRNA [NM_001880]	chr2	176000000	175976382			circRNA	circBase
CUST_49657_PI438085371	3.58911	3.06534	3.09576	3.81281	1.78273	3.87466	3.56432	3.78364	4.2516	3.52796	0.602366	-0.731289	down	0.087245	0.686081	no	TGGCATGCCGCTGGGTGGGCCTTCACCTTGATCATCATCTCCTCCTACACGGCCAACCTG	FALSE	hsa_circ_0051260	NM_002088	GRIK5	glutamate receptor, ionotropic, kainate 5	ref|Homo sapiens glutamate receptor, ionotropic, kainate 5 (GRIK5), transcript variant 2, mRNA [NM_002088]	chr19	42500000	42510962			circRNA	circBase
CUST_57668_PI438085371	5.36518	4.98541	4.76098	5.29689	5.28269	5.34532	5.20376	5.35467	5.59495	5.48426	0.836037	-0.258361	down	0.087262	0.686081	no	CATATTGGGGCTCCTTTAGCGGCAGAGTTTTCCGAGTGACCTTCTTGATGCTGGCTGTTT	FALSE	hsa_circ_0059627	NM_020531	APMAP	adipocyte plasma membrane associated protein	ref|Homo sapiens adipocyte plasma membrane associated protein (APMAP), mRNA [NM_020531]	chr20	25000000	24964655			circRNA	circBase
CUST_73817_PI438085371	4.0229	4.22927	4.13668	4.54289	4.13905	6.77789	4.81908	4.89463	5.24308	4.24593	0.50629	-0.981965	down	0.08728	0.686081	no	TCCTGGGCAGCTCCTAGACCTATTTGACAGTGAGGATCCTCGAGAGCGGGACTTCCTCAA	FALSE	hsa_circ_0076436	NM_006245	PPP2R5D			chr6	43000000	42975998			circRNA	circBase
CUST_29407_PI438085371	2.71451	1.68149	3.51953	2.49466	3.41781	3.02521	3.72738	3.51548	3.43812	3.58107	0.619058	-0.691852	down	0.087318	0.686081	no	CTAAAATTAGAGAGAGGGCGGGGACGTGTTTGGCAGCGGGACGCACCATTTCAGTTGTGT	FALSE	hsa_circ_0030044	NM_005830	MRPS31	mitochondrial ribosomal protein S31	ref|Homo sapiens mitochondrial ribosomal protein S31 (MRPS31), mRNA [NM_005830]	chr13	41300000	41345347			circRNA	circBase
CUST_36529_PI438085371	4.21144	5.04319	4.34584	4.85698	3.97186	3.52164	4.70694	3.54683	4.15204	3.39634	1.53805	0.621105	up	0.087538	0.686081	no	TGCTTCCTCCTCCGATACTTCCCGCAGTCGGTCTCGAAGTACAACACCAGCCCCCAAGAG	FALSE	hsa_circ_0037572	NM_016333	SRRM2	serine/arginine repetitive matrix 2	ref|Homo sapiens serine/arginine repetitive matrix 2 (SRRM2), mRNA [NM_016333]	chr16	2809569	2809662			circRNA	circBase
CUST_65255_PI438085371	4.21568	3.57004	3.48939	3.93759	4.09065	4.77467	4.24839	3.90629	4.26835	4.08494	0.760037	-0.395858	down	0.087583	0.686081	no	AAACATACGGAGATTGACAATCAATGGGCCATCTTGGACGGTCTGACCTACGAGAAACAT	FALSE	hsa_circ_0067512	NM_012219	MRAS	muscle RAS oncogene homolog	ref|Homo sapiens muscle RAS oncogene homolog (MRAS), transcript variant 1, mRNA [NM_012219]	chr3	138000000	138091918			circRNA	circBase
CUST_35276_PI438085371	3.09152	3.10964	3.59334	1.7377	3.43073	3.21233	3.84069	3.5192	3.8975	3.96558	0.617934	-0.694476	down	0.087681	0.686081	no	TGGTGAAGCACCATCTGTGGGCTCTGGAAGCCCTGTGGATTTCTTGGCTGGGGACAGGCC	FALSE	hsa_circ_0036265	NM_001199042	STRA6	stimulated by retinoic acid 6	ref|Homo sapiens stimulated by retinoic acid 6 (STRA6), transcript variant 8, mRNA [NM_001199042]	chr15	74500000	74488488			circRNA	circBase
CUST_12156_PI438085371	7.64754	7.26509	7.50018	7.23144	7.49872	7.5422	7.52605	7.9445	7.8586	7.47788	0.846011	-0.241252	down	0.087996	0.686081	no	CATCAAAGAGAGTATGATCGGTTGGGCTTCCTCCTGAATCTGGACTCTAAACTCTCACCG	FALSE	hsa_circ_0012106	NM_174963	ST3GAL3	ST3 beta-galactoside alpha-2,3-sialyltransferase 3	ref|Homo sapiens ST3 beta-galactoside alpha-2,3-sialyltransferase 3 (ST3GAL3), transcript variant 1, mRNA [NM_174963]	chr1	44300000	44386600			circRNA	circBase
CUST_39208_PI438085371	5.28406	5.40771	5.45917	4.97023	5.19924	5.28762	5.05241	5.05307	4.99424	4.84801	1.16232	0.217012	up	0.088199	0.686081	no	ATGTCTCAATAAAACGGTGTCCTCCACACATCTGTAGTCCTCCTCACAGAAATGTGTGAG	FALSE	hsa_circ_0040381	NM_001030007	AP1G1	adaptor-related protein complex 1, gamma 1 subunit	ref|Homo sapiens adaptor-related protein complex 1, gamma 1 subunit (AP1G1), transcript variant 1, mRNA [NM_001030007]	chr16	71800000	71803602			circRNA	circBase
CUST_26247_PI438085371	5.15372	5.49515	4.90836	6.08023	4.35293	5.01355	4.49044	4.71005	3.46279	4.53307	1.68892	0.756098	up	0.088201	0.686081	no	CAAAAATGAGAATAAACACAAGTAGACATGTCCTTCTCCACTCTTCCTCCTCCTCCACCT	FALSE	hsa_circ_0026792	NM_001143853	WIBG	within bgcn homolog (Drosophila)		chr12	56300000	56321051			circRNA	circBase
CUST_23909_PI438085371	3.74384	3.71616	3.85011	3.33233	4.19725	3.96338	4.13324	3.82285	4.22204	4.26331	0.804952	-0.313026	down	0.088276	0.686081	no	CACCGTACAGACAGAGGGCGTGCGTGTGTCTGTGAACGTCCTGAACAAGCAGAAGGGGGC	FALSE	hsa_circ_0024377	NM_001040455	SIDT2	SID1 transmembrane family, member 2	ref|Homo sapiens SID1 transmembrane family, member 2 (SIDT2), mRNA [NM_001040455]	chr11	117000000	117053522			circRNA	circBase
CUST_10082_PI438085371	5.30682	4.9535	5.35625	5.13286	4.68559	5.22162	4.27886	4.45205	4.46735	4.93615	1.33404	0.415799	up	0.088319	0.686081	no	TTGGTCGTCCAGGTGAGAGATCAAGCCCAGCGCTGTTCACGGGTTCTCCTGGATATTGAG	FALSE	hsa_circ_0009979	NM_015378	VPS13D	vacuolar protein sorting 13 homolog D (S. cerevisiae)	ref|Homo sapiens vacuolar protein sorting 13 homolog D (S. cerevisiae) (VPS13D), transcript variant 1, mRNA [NM_015378]	chr1	12400000	12439650			circRNA	circBase
CUST_13221_PI438085371	3.74243	4.2699	3.90738	4.27544	4.06199	4.45205	4.26095	4.54982	4.43787	3.96825	0.822245	-0.282359	down	0.088659	0.686938	no	AGACTCAACACCATTCTGGACGCTTCCGGTTACTGACTCTGTGGCTGCTGCCTCCCACAA	FALSE	hsa_circ_0013216	NR_034091	LOC100129046	uncharacterized LOC100129046	ref|Homo sapiens uncharacterized LOC100129046 (LOC100129046), long non-coding RNA [NR_034091]	chr1	94100000	94060006			circRNA	circBase
CUST_39199_PI438085371	4.67864	4.63546	5.1686	5.09627	5.01855	5.17744	4.4307	4.422	4.18462	4.43534	1.30992	0.389484	up	0.089102	0.687986	no	TTCAATGATATTGCTGCAGGTGTCCTCCACACATCTGTAGTCCTCCTCACAGAAATGTGT	FALSE	hsa_circ_0040372	NM_001030007	AP1G1	adaptor-related protein complex 1, gamma 1 subunit	ref|Homo sapiens adaptor-related protein complex 1, gamma 1 subunit (AP1G1), transcript variant 1, mRNA [NM_001030007]	chr16	71800000	71803602			circRNA	circBase
CUST_45133_PI438085371	5.47457	5.16997	5.33977	5.67387	5.24246	5.8307	4.57027	4.41789	4.49465	4.28699	1.58012	0.660031	up	0.0892	0.687986	no	TAGACCACCTGGTTACCATGAAGATCAGCCACTGGGATGGGCCGCCTTCCAGGAGAATGT	FALSE	hsa_circ_0046543	NM_005993	TBCD	tubulin folding cofactor D	ref|Homo sapiens tubulin folding cofactor D (TBCD), mRNA [NM_005993]	chr17	80800000	80858607			circRNA	circBase
CUST_44364_PI438085371	4.25617	4.10219	4.41875	3.51481	4.25556	3.36763	3.80701	3.84238	3.64622	4.02814	1.29344	0.371219	up	0.089315	0.687986	no	ATAAACATGATTTCTTGCCGGGCGTCCCCTGTGACTCAGAACCATGCCGCCTCAGCACTC	FALSE	hsa_circ_0045736	NM_032478	MRPL38	mitochondrial ribosomal protein L38	ref|Homo sapiens mitochondrial ribosomal protein L38 (MRPL38), mRNA [NM_032478]	chr17	73900000	73917641			circRNA	circBase
CUST_21000_PI438085371	5.09144	4.86134	5.20611	5.31523	4.9135	5.369	4.56876	4.47471	4.71919	4.2132	1.32735	0.408553	up	0.089525	0.687986	no	GACTGACCCGGTCAAACTGAGCATCTTCTGTGAACAAGACAGGGTCCTCCAGGACTTGGA	FALSE	hsa_circ_0021356	NM_175058	PLEKHA7	pleckstrin homology domain containing, family A member 7	ref|Homo sapiens pleckstrin homology domain containing, family A member 7 (PLEKHA7), mRNA [NM_175058]	chr11	16800000	16824599			circRNA	circBase
CUST_9849_PI438085371	3.27336	3.2605	3.22357	2.96245	2.45157	3.78979	2.71772	3.5146	4.1039	3.76905	0.685525	-0.54472	down	0.089536	0.687986	no	TAACTCCTTGAAAGGGCTTCTTTTAAATCGATTGCCACGGCAGTGAAGTTTCTACAGAAT	FALSE	hsa_circ_0009743	NM_004565	PEX14	peroxisomal biogenesis factor 14	ref|Homo sapiens peroxisomal biogenesis factor 14 (PEX14), mRNA [NM_004565]	chr1	10600000	10687420			circRNA	circBase
CUST_20396_PI438085371	7.76329	7.64405	7.78773	8.20771	7.65015	8.88241	7.86497	8.09498	8.1692	8.01691	0.760433	-0.395108	down	0.089561	0.687986	no	AGAACAAGTGCCTCCTGCTCACTAGCTTGGGGCTTCCTTGGTCGCACCCACCACCTGCCT	FALSE	hsa_circ_0020729	NM_001025237	TSPAN4	tetraspanin 4	ref|Homo sapiens tetraspanin 4 (TSPAN4), transcript variant 1, mRNA [NM_001025237]	chr11	847200	862741			circRNA	circBase
CUST_28911_PI438085371	4.14416	3.23901	3.99819	3.34637	3.4492	3.46809	4.03595	4.62599	4.64225	4.14145	0.684272	-0.547358	down	0.089618	0.687986	no	TTACGAGTTCAAAGGGCTCCACAAGTGCCAGCCAGTCGCAGCGAATACCATCGGATCCAG	FALSE	hsa_circ_0029529	NM_006231	POLE	polymerase (DNA directed), epsilon, catalytic subunit	ref|Homo sapiens polymerase (DNA directed), epsilon, catalytic subunit (POLE), mRNA [NM_006231]	chr12	133000000	133245088			circRNA	circBase
CUST_42217_PI438085371	3.60261	2.96349	3.50557	2.59252	2.39582	3.63315	3.68649	3.28223	3.69805	3.56552	0.677792	-0.561085	down	0.089701	0.687986	no	CCAGATGATGTTCCTTCTTGGAGGGACCACTCAGTAGAGCCTCTAAGGGACCCAAATCCT	FALSE	hsa_circ_0043501	NM_001012241	MSL1	male-specific lethal 1 homolog (Drosophila)	ref|Homo sapiens male-specific lethal 1 homolog (Drosophila) (MSL1), mRNA [NM_001012241]	chr17	38300000	38289911			circRNA	circBase
CUST_47429_PI438085371	2.85854	3.70137	3.43638	3.49787	3.26147	4.36935	3.14912	3.90521	3.64575	4.13685	0.711961	-0.49013	down	0.089717	0.687986	no	GCTGTACCAGGTGGGGTTCAGTCTCAGCCGGGTTCGGTCTGGCAGAGTTCGCTCCTATTC	FALSE	hsa_circ_0048913	NM_001080452	GPR108	G protein-coupled receptor 108	ref|Homo sapiens G protein-coupled receptor 108 (GPR108), mRNA [NM_001080452]	chr19	6731209	6735969			circRNA	circBase
CUST_59730_PI438085371	7.69241	7.60494	7.69855	7.52973	7.66577	7.77085	7.66707	7.61662	7.83999	7.80925	0.931433	-0.102477	down	0.089982	0.687986	no	CCTGCCTCAGCCATCAAGTTCTCTGGAGACCTTCTTCGACTCCCTGGTGACACAAGCAAA	FALSE	hsa_circ_0061777	NM_012105	BACE2	beta-site APP-cleaving enzyme 2	ref|Homo sapiens beta-site APP-cleaving enzyme 2 (BACE2), transcript variant a, mRNA [NM_012105]	chr21	42600000	42622828			circRNA	circBase
CUST_63852_PI438085371	3.33682	1.10454	3.5042	4.14855	2.63913	4.07532	3.78994	4.43693	4.02312	4.32771	0.440142	-1.18396	down	0.090035	0.687986	no	GCCATGATGGGCCTTCTGCACCTGCCGGCCAGGCCTGGTCAGCATCAACAGCAACGCTTC	FALSE	hsa_circ_0066058	NM_015136	STAB1	stabilin 1	ref|Homo sapiens stabilin 1 (STAB1), mRNA [NM_015136]	chr3	52500000	52538171			circRNA	circBase
CUST_20813_PI438085371	4.64642	3.46708	3.7158	4.03137	3.80369	4.04705	3.1552	3.12936	3.33113	3.48925	1.41664	0.502475	up	0.090104	0.687986	no	ATGATATACAGTATGTGCAAAAAGGTTCTATCCGGGGCCTTGGCGCTTCTCTTTCCTTTC	FALSE	hsa_circ_0021160	NM_006391	IPO7	importin 7	ref|Homo sapiens importin 7 (IPO7), mRNA [NM_006391]	chr11	9406168	9456578			circRNA	circBase
CUST_40172_PI438085371	7.15283	6.58134	6.90612	6.99547	7.07913	7.34697	7.05833	7.24772	7.23588	6.98081	0.852066	-0.230963	down	0.090158	0.687986	no	TTCCTGAGGTGGATGTCACCTGGAATCTCGACTCCGAGCCTTGGGCCTTTCCTTTGTGAG	FALSE	hsa_circ_0041372	NM_001383	DPH1			chr17	1943798	1943899			circRNA	circBase
CUST_16966_PI438085371	4.93519	5.33739	5.26701	5.03474	5.15391	5.05473	4.76906	4.91043	5.17744	4.57217	1.18829	0.248882	up	0.090183	0.687986	no	GTTGCCCATAAATATCTTTCAAATTGAAGCCATTCCCTCACTTATGTAATGTTCCTGATC	FALSE	hsa_circ_0017124	NM_018072	HEATR1	HEAT repeat containing 1	ref|Homo sapiens HEAT repeat containing 1 (HEATR1), mRNA [NM_018072]	chr1	237000000	236758973			circRNA	circBase
CUST_84371_PI438085371	4.2354	3.52715	4.24195	3.42577	3.72538	4.07487	4.23766	4.8501	4.42141	3.8793	0.726211	-0.461539	down	0.090302	0.68799	no	TAATTGTGAATGGGCTTGTCCTGGCAAGATCAGACACTCCTCTAATTTACAAAGCAGTGC	FALSE	hsa_circ_0087496	NM_013417	IARS	isoleucyl-tRNA synthetase	ref|Homo sapiens isoleucyl-tRNA synthetase (IARS), transcript variant 2, mRNA [NM_013417]	chr9	95000000	95032265			circRNA	circBase
CUST_63615_PI438085371	6.42191	6.22815	6.38483	5.70871	6.07174	5.9711	6.59017	6.65294	6.87636	6.64721	0.766052	-0.384485	down	0.090518	0.689183	no	TGGCTCTCCGTATTCACAGGATTATCAGCAGTTTTATCAACAACAAGCTGGAGGATTGGA	FALSE	hsa_circ_0065817	NM_005778	RBM5	RNA binding motif protein 5	ref|Homo sapiens RNA binding motif protein 5 (RBM5), transcript variant 1, mRNA [NM_005778]	chr3	50100000	50147121			circRNA	circBase
CUST_3827_PI438085371	4.69583	4.55151	4.64834	5.22718	4.48732	5.48221	4.86122	4.95499	5.41905	4.78219	0.769561	-0.377892	down	0.090701	0.689672	no	AATGTGCTGCCCAAGCCTTGGCCCCTCCGTTGTGGGTTTGGCTCGGTACTCCCATGTCTC	FALSE	hsa_circ_0003366	NM_014976	PDCD11	programmed cell death 11	ref|Homo sapiens programmed cell death 11 (PDCD11), mRNA [NM_014976]	chr10	105000000	105200607			circRNA	circBase
CUST_80789_PI438085371	3.25794	3.10285	2.74673	3.66556	3.22518	3.20639	3.65601	4.0418	3.27676	4.07823	0.730936	-0.452184	down	0.091036	0.689802	no	GCAGTTCCAGTGATCATGAAGAACCTCGACCACCCGCACATCGTGAAGCTGATCGGCATC	FALSE	hsa_circ_0083764	NM_173174	PTK2B	protein tyrosine kinase 2 beta	ref|Homo sapiens protein tyrosine kinase 2 beta (PTK2B), transcript variant 1, mRNA [NM_173174]	chr8	27300000	27301788			circRNA	circBase
CUST_17295_PI438085371	6.45306	6.26035	6.47622	5.42923	6.43631	6.18568	6.62442	6.70754	6.98455	6.87702	0.724566	-0.464812	down	0.091216	0.689802	no	TAAACATTTGCCTATGACTCCAACAGGGCTGGGTTCTCAGAGAAAGAAAACGTGATGCAG	FALSE	hsa_circ_0017473	NM_001242339	PFKP	phosphofructokinase, platelet	ref|Homo sapiens phosphofructokinase, platelet (PFKP), transcript variant 2, mRNA [NM_001242339]	chr10	3111465	3178997			circRNA	circBase
CUST_37859_PI438085371	3.84593	3.78364	4.22217	4.18035	4.52836	4.13177	3.52247	3.53781	3.50441	1.69989	1.78117	0.832822	up	0.091244	0.689802	no	AAATGCCAATGTTCTGGCCCGTTATGCCAGTATCTGCCAGCAGGGTCCCTCGGACGATTG	FALSE	hsa_circ_0038970	NM_000034	ALDOA	aldolase A, fructose-bisphosphate	ref|Homo sapiens aldolase A, fructose-bisphosphate (ALDOA), transcript variant 1, mRNA [NM_000034]	chr16	30100000	30080299			circRNA	circBase
CUST_61369_PI438085371	6.78433	6.10647	6.52835	6.43352	6.62912	6.52561	6.74273	6.68599	7.08167	6.84942	0.823176	-0.280728	down	0.091338	0.689802	no	GGCAGCTTCACCAGACTCAACTTTTTGTTTCATGTAAGTTTTGGTTTTGTTCAGATTATA	FALSE	hsa_circ_0063515	NM_002883	RANGAP1			chr22	41600000	41673501			circRNA	circBase
CUST_59406_PI438085371	3.43856	3.68846	4.16001	3.80518	3.42808	4.67296	4.24209	3.77591	3.73773	4.18727	0.747876	-0.419129	down	0.091343	0.689802	no	ATCGTGCTCATGAAGCACCTGAGGTGGATCGTGGCCGACTCCATTTCAGCAGCTCTGGAA	FALSE	hsa_circ_0061436	NM_014825	URB1	URB1 ribosome biogenesis 1 homolog (S. cerevisiae)	ref|Homo sapiens URB1 ribosome biogenesis 1 homolog (S. cerevisiae) (URB1), mRNA [NM_014825]	chr21	33700000	33717065			circRNA	circBase
CUST_57247_PI438085371	5.24209	4.78047	5.15634	5.10989	5.1996	5.30013	4.49072	4.20068	4.9985	4.37894	1.34154	0.423886	up	0.091482	0.689802	no	AAGAAGTGATGCTGGAGAATTACAGGAATCTTCTCTCATTGGGTCCACCTTCTCCAATCC	FALSE	hsa_circ_0059188	NM_024325	ZNF343	zinc finger protein 343	ref|Homo sapiens zinc finger protein 343 (ZNF343), transcript variant 1, mRNA [NM_024325]	chr20	2473344	2481388			circRNA	circBase
CUST_27231_PI438085371	7.88406	7.41718	7.72746	7.58546	7.80107	7.75026	7.85025	7.86737	8.26034	7.84862	0.851263	-0.232323	down	0.091558	0.689802	no	CTGTCCACAGACATTCATGCTCTTCGACCTCACCGTGGGCAAATTGAAGTTGCTTTTCGG	FALSE	hsa_circ_0027797	NM_002108	HAL	histidine ammonia-lyase	ref|Homo sapiens histidine ammonia-lyase (HAL), transcript variant 1, mRNA [NM_002108]	chr12	96400000	96379938			circRNA	circBase
CUST_83191_PI438085371	3.81631	3.69723	3.90679	3.73742	4.54219	4.27664	4.1187	4.60847	5.03803	3.99363	0.723416	-0.467103	down	0.091695	0.689802	no	TGGAGGAAATCTACAGGGTCTCCGGGCTTTGGGTTGTCACTGGTTGCTGAGACCACCAGT	FALSE	hsa_circ_0086260	NM_005772	RCL1	RNA terminal phosphate cyclase-like 1	ref|Homo sapiens RNA terminal phosphate cyclase-like 1 (RCL1), transcript variant 1, mRNA [NM_005772]	chr9	4844524	4844681			circRNA	circBase
CUST_10018_PI438085371	6.29826	5.72316	6.05511	5.1349	6.11826	5.82714	6.41079	6.71061	6.74075	6.19411	0.701861	-0.510742	down	0.091735	0.689802	no	AAGAAAATTGAGGTTCTTGACTCACTTCAGAGCAAAGCAAAGCTGCTCAGCGCAATGTCC	FALSE	hsa_circ_0009915	NM_014874	MFN2	mitofusin 2	ref|Homo sapiens mitofusin 2 (MFN2), transcript variant 1, mRNA [NM_014874]	chr1	12000000	12069783			circRNA	circBase
CUST_75857_PI438085371	2.94834	2.55141	3.47887	3.28076	3.53858	3.43445	3.42488	3.45685	3.5751	3.77564	0.771749	-0.373796	down	0.091924	0.689802	no	CACCACCAGGGCAAACATGAGACAGTTGGAGGGCAGCTCTTGCAATCTTATCAGAAGCTG	FALSE	hsa_circ_0078521	NM_001242394	SYTL3			chr6	159000000	159139243			circRNA	circBase
CUST_76513_PI438085371	4.73038	3.8531	3.85774	3.8097	2.41022	3.42417	2.3555	3.332	2.06825	3.07109	1.84297	0.882029	up	0.091955	0.689802	no	CAGGCACCAGACCGCCGAGACCGCGTCCGCCCCGCGAGCACAGAGCCTCGCCTTTGCCGA	FALSE	hsa_circ_0079277	NM_001101	ACTB	actin, beta	ref|Homo sapiens actin, beta (ACTB), mRNA [NM_001101]	chr7	5569165	5570232			circRNA	circBase
CUST_74759_PI438085371	2.19678	3.66533	4.15051	2.74572	2.74461	3.10321	3.89531	4.23487	4.20642	3.97081	0.581748	-0.781533	down	0.091982	0.689802	no	ACTTGATGCGGGTACTCGACCACCACTGATAAAAAATTTACCTAAGCCCATTGAGAGCCT	FALSE	hsa_circ_0077392	NM_003188	MAP3K7	mitogen-activated protein kinase kinase kinase 7	ref|Homo sapiens mitogen-activated protein kinase kinase kinase 7 (MAP3K7), transcript variant A, mRNA [NM_003188]	chr6	91300000	91261898			circRNA	circBase
CUST_38849_PI438085371	4.79604	4.38158	5.08479	4.47748	4.60427	4.85406	4.98541	4.8708	5.06205	4.83814	0.838998	-0.253261	down	0.092057	0.689802	no	AGCTACTGAGGGGTTGCCCTGCTGTCAGACGTCTATCCTGAGAAAATCTTGCCGGACTTG	FALSE	hsa_circ_0040008	NM_024562	TANGO6	transport and golgi organization 6 homolog (Drosophila)	ref|Homo sapiens transport and golgi organization 6 homolog (Drosophila) (TANGO6), mRNA [NM_024562]	chr16	69000000	69074324			circRNA	circBase
CUST_84834_PI438085371	7.33175	6.93874	7.10492	6.78807	7.18128	6.9636	7.43688	7.45594	7.57868	7.27046	0.828078	-0.272162	down	0.092204	0.689802	no	TTACATCACGTCAGGGCCTTTCTACTTACAAGGAACTTTGTTCTCTGGCAAGTGATCTTA	FALSE	hsa_circ_0087968	NM_001080398	KIAA0368	KIAA0368	ref|Homo sapiens KIAA0368 (KIAA0368), mRNA [NM_001080398]	chr9	114000000	114152381			circRNA	circBase
CUST_54163_PI438085371	1.70322	3.17623	3.59203	2.94365	3.14716	3.49279	3.45642	3.79644	3.7976	3.63268	0.605951	-0.722728	down	0.092439	0.689802	no	ACAAGATCGGGATCTTCCCGCTCCTGTACGTGGAGATGCTGCTCGGAGCGTCCTGGCTGT	FALSE	hsa_circ_0056004	NM_001099289	SH3RF3	SH3 domain containing ring finger 3	ref|Homo sapiens SH3 domain containing ring finger 3 (SH3RF3), mRNA [NM_001099289]	chr2	110000000	109988137			circRNA	circBase
CUST_14281_PI438085371	4.74645	4.27485	4.59715	4.50479	4.66083	5.18668	4.5384	4.90072	5.0044	4.57462	0.821224	-0.284153	down	0.092604	0.689999	no	AGAAGATCAAACTACAAGTCTGCTGGGCTCCGTGCCGCTCTGTTTGCCAACCGTCCAGTC	FALSE	hsa_circ_0014351	NM_002870	RAB13	RAB13, member RAS oncogene family	ref|Homo sapiens RAB13, member RAS oncogene family (RAB13), transcript variant 1, mRNA [NM_002870]	chr1	154000000	153958806			circRNA	circBase
CUST_21762_PI438085371	4.21011	4.42536	4.79842	4.89377	4.97141	4.57908	4.34117	4.39635	4.26347	3.60601	1.34034	0.422597	up	0.092705	0.689999	no	TGAACAGCAACAAAAGGTGGCAGAGACAGGGTCTGTCCCCTTACGCAAGAGCCTCTGCTC	FALSE	hsa_circ_0022151	NM_003627	SLC43A1	solute carrier family 43 (amino acid system L transporter), member 1	ref|Homo sapiens solute carrier family 43 (amino acid system L transporter), member 1 (SLC43A1), transcript variant 1, mRNA [NM_003627]	chr11	57300000	57259335			circRNA	circBase
CUST_46931_PI438085371	7.24656	6.88813	6.9636	6.97608	6.83524	7.06457	6.58358	6.75248	6.80907	6.66806	1.15378	0.206373	up	0.093016	0.691427	no	ATAAAGTGATTACACCCGATTCCAGGGTCTCCCTCCACTGCTGTAGTAACCCGGGTCCGG	FALSE	hsa_circ_0048399	NM_004152	OAZ1	ornithine decarboxylase antizyme 1	ref|Homo sapiens ornithine decarboxylase antizyme 1 (OAZ1), transcript variant 1, mRNA [NM_004152]	chr19	2271383	2273487			circRNA	circBase
CUST_32728_PI438085371	5.47123	4.96221	5.78848	5.76516	5.69252	6.31789	5.71005	5.9743	5.82551	5.68609	0.775473	-0.366851	down	0.093244	0.691941	no	TAAACTCCTGTATGTCCTTCAAGCGGGCGCTTCTGCTCCTTCTCACCGTGCATCGAGCAG	FALSE	hsa_circ_0033491	NM_152307	TRMT61A	tRNA methyltransferase 61A	ref|Homo sapiens tRNA methyltransferase 61A (TRMT61A), mRNA [NM_152307]	chr14	104000000	104003410			circRNA	circBase
CUST_47636_PI438085371	4.03953	3.88683	4.57296	4.58518	4.43657	4.42863	3.76505	3.62574	4.04246	3.70217	1.31167	0.391409	up	0.093264	0.691941	no	TCTCTGTACTCTGGTTGCAGACTGACCTTGCTCAGCTCCTGGGACCTCCACAGTGGATGT	FALSE	hsa_circ_0049122	NM_024690	MUC16	mucin 16, cell surface associated	ref|Homo sapiens mucin 16, cell surface associated (MUC16), mRNA [NM_024690]	chr19	9003292	9027281			circRNA	circBase
CUST_36706_PI438085371	6.90712	6.62296	6.79204	6.59406	6.60865	6.91052	6.76668	6.94828	7.00616	6.6976	0.894476	-0.160886	down	0.093937	0.693135	no	TGGGTGATGCGGTCAACCATCCGACTCCCATGGCAGCTGCAGCAAATGAGCTGGTGCTGG	FALSE	hsa_circ_0037754	NM_032569	GLYR1	glyoxylate reductase 1 homolog (Arabidopsis)	ref|Homo sapiens glyoxylate reductase 1 homolog (Arabidopsis) (GLYR1), mRNA [NM_032569]	chr16	4861170	4863839			circRNA	circBase
CUST_42192_PI438085371	6.22264	5.72886	5.76823	5.91366	5.91584	5.54531	6.40377	6.66692	6.76818	6.36944	0.736687	-0.440876	down	0.093961	0.693135	no	CTGGAGAATGGGGGCTTTCCCTATGAGAAAGATGTGCCTTTGAGATAGAGATAAATGGAC	FALSE	hsa_circ_0043475	NM_032339	MIEN1	migration and invasion enhancer 1	ref|Homo sapiens migration and invasion enhancer 1 (MIEN1), mRNA [NM_032339]	chr17	37900000	37886014			circRNA	circBase
CUST_39960_PI438085371	4.30981	4.21534	4.44593	4.29716	3.97398	4.31402	4.51169	4.65602	4.47367	4.27615	0.87184	-0.197865	down	0.094043	0.693135	no	TGAGCAAAGAGAGGCTGCAGACGGGCTGGTCCGTGCACACCTACCAGACGGAGAAGCAGA	FALSE	hsa_circ_0041149	NM_006987	RPH3AL	rabphilin 3A-like (without C2 domains)	ref|Homo sapiens rabphilin 3A-like (without C2 domains) (RPH3AL), transcript variant 1, mRNA [NM_006987]	chr17	131558	171206			circRNA	circBase
CUST_83480_PI438085371	4.0789	4.66714	3.70996	4.54506	2.94115	3.95289	3.65282	2.19085	2.45175	3.30845	1.83667	0.87709	up	0.094404	0.69375	no	GACCCAGAAGGTTGTTTGCATTCGCTCCACTTGGAATGCTCTCTCTCCAAAGCTGAGTTG	FALSE	hsa_circ_0086558	NM_017794	FOCAD	focadhesin	ref|Homo sapiens focadhesin (FOCAD), mRNA [NM_017794]	chr9	20900000	20990373			circRNA	circBase
CUST_50448_PI438085371	4.97112	4.56338	5.53981	4.93519	5.11676	5.22925	5.58528	5.5802	5.44419	5.06598	0.781476	-0.355727	down	0.094778	0.694769	no	GAGTCTGTGGGGATGCTTGACTTTCAGGGATGTGGCTATAGAATTCTCTTTGGAGGAGTG	FALSE	hsa_circ_0052111	NM_001242531	ZNF83			chr19	53200000	53158940			circRNA	circBase
CUST_70541_PI438085371	4.31281	4.11552	4.49954	3.92337	3.88199	4.14646	3.87124	4.01803	3.48106	3.12951	1.3355	0.417383	up	0.094936	0.69502	no	AGGATGGTCGAGTCAGAAAGACCTCCTGACTCCATGTTACAGTAGACAAAACAAGTTGGA	FALSE	hsa_circ_0073016	NM_000521	HEXB	hexosaminidase B (beta polypeptide)	ref|Homo sapiens hexosaminidase B (beta polypeptide) (HEXB), transcript variant 1, mRNA [NM_000521]	chr5	74000000	74016572			circRNA	circBase
CUST_65792_PI438085371	5.1647	4.7357	4.74785	4.24468	4.54782	4.27044	5.52488	5.23875	5.57393	5.60191	0.681207	-0.553834	down	0.095064	0.695077	no	ACTCATTCTCATGGGCTCCTTTAAGCCAGGAGGCCGAGTGATCCTGGCCACGGAGAATGA	FALSE	hsa_circ_0068069	NM_152240	ZMAT3	zinc finger, matrin-type 3		chr3	179000000	178745600			circRNA	circBase
CUST_83118_PI438085371	3.80199	3.50796	3.50846	4.37923	3.3037	4.52572	3.52077	4.41764	4.28057	4.18884	0.713784	-0.486441	down	0.095222	0.695077	no	AAATGTAATCAGTGGATTCCAGTCCTGACCTGAGGGCTGCATCAAGATCTTGTCATTCCA	FALSE	hsa_circ_0086176	NR_023392	ZNF252P	zinc finger protein 252, pseudogene	ref|Homo sapiens zinc finger protein 252, pseudogene (ZNF252P), non-coding RNA [NR_023392]	chr8	146000000	146225155			circRNA	circBase
CUST_84487_PI438085371	7.15798	6.6984	6.98929	6.17099	7.15146	6.98929	7.26638	7.35448	7.30098	7.12014	0.772374	-0.372629	down	0.095323	0.695077	no	TGTTTTTTGGGCCTACCGATGTTCACCGTGCTCAGGAAATTCACCATTCCACTTACCTTA	FALSE	hsa_circ_0087616	NM_007001	SLC35D2	solute carrier family 35 (UDP-GlcNAc/UDP-glucose transporter), member D2	ref|Homo sapiens solute carrier family 35 (UDP-GlcNAc/UDP-glucose transporter), member D2 (SLC35D2), transcript variant 1, mRNA [NM_007001]	chr9	99100000	99114391			circRNA	circBase
CUST_39503_PI438085371	7.75026	7.27711	7.64219	7.60719	7.39452	7.61077	7.08167	7.22794	7.37855	7.17664	1.18029	0.239144	up	0.095325	0.695077	no	TCTTCTCCGGAAATTAATGATCCTAAGGAAATATGTGTGGGTTCTTCTGACACATCCTAC	FALSE	hsa_circ_0040682	NM_178452	DNAAF1	dynein, axonemal, assembly factor 1	ref|Homo sapiens dynein, axonemal, assembly factor 1 (DNAAF1), mRNA [NM_178452]	chr16	84200000	84209905			circRNA	circBase
CUST_59776_PI438085371	4.01193	3.4238	3.48131	3.17054	3.93421	2.9538	3.00872	3.25256	3.76836	2.90727	1.3437	0.426216	up	0.095436	0.695077	no	AAATTAAAAGAGATCGATATTAAATCCCTGACTCGGGGTCGCCTTTGGAGCAGAGAGGAG	FALSE	hsa_circ_0061825	NM_003225	TFF1	trefoil factor 1	ref|Homo sapiens trefoil factor 1 (TFF1), mRNA [NM_003225]	chr21	43800000	43786644			circRNA	circBase
CUST_38739_PI438085371	3.90035	3.60533	3.57819	3.44097	2.73706	3.52283	2.86908	2.55933	3.09384	2.83812	1.39063	0.475738	up	0.095585	0.695077	no	CCAGCATAAGCTGGGGGCTCCTATTTCATGATCTCTCGTTCACTGGGGCCAGAATTTGGA	FALSE	hsa_circ_0039893	NM_005072	SLC12A4	solute carrier family 12 (potassium/chloride transporter), member 4	ref|Homo sapiens solute carrier family 12 (potassium/chloride transporter), member 4 (SLC12A4), transcript variant 1, mRNA [NM_005072]	chr16	68000000	67988676			circRNA	circBase
CUST_43008_PI438085371	3.12093	3.53762	3.68564	3.91206	3.74134	3.91582	2.86654	3.16924	2.86262	2.89993	1.37239	0.456689	up	0.095716	0.695077	no	ATGTGGATTATAAGATATTCCTCCATATTCGCCGTCCCTCACCCGGCACCTGCGTGCACT	FALSE	hsa_circ_0044351	NM_152244	SNX11	sorting nexin 11	ref|Homo sapiens sorting nexin 11 (SNX11), transcript variant 1, mRNA [NM_152244]	chr17	46200000	46190022			circRNA	circBase
CUST_49500_PI438085371	4.56318	4.67848	4.69155	4.81803	4.60246	4.49719	5.03761	5.34852	5.00338	5.02751	0.805468	-0.312101	down	0.095722	0.695077	no	ATAAAGTCCTCACTGCCAACAGGGTGTCCACGGTTCCAGCCTCCTCCATGAAGCCCAGTT	FALSE	hsa_circ_0051100	NM_138392	SHKBP1	SH3KBP1 binding protein 1	ref|Homo sapiens SH3KBP1 binding protein 1 (SHKBP1), mRNA [NM_138392]	chr19	41100000	41097305			circRNA	circBase
CUST_44272_PI438085371	9.74839	9.39912	9.58053	9.43366	9.66548	9.71499	9.70436	9.70436	10.6121	10.6732	0.699126	-0.516376	down	0.0965	0.696653	no	CTCCAACCGGATGTTGTGACTGTGACAGACTCACTGGGGTTTGTACATGCTGGGGAGGAG	FALSE	hsa_circ_0045643	NM_014738	KIAA0195	KIAA0195	ref|Homo sapiens KIAA0195 (KIAA0195), mRNA [NM_014738]	chr17	73500000	73491480			circRNA	circBase
CUST_10025_PI438085371	2.88337	3.43785	3.48418	1.11411	4.00832	2.45648	4.18498	4.84827	4.72018	5.42987	0.394367	-1.34239	down	0.096582	0.696653	no	TTCTTGACTCACTTCAGAGCAAAGCAAAGCTGCTCAGGAAAAGCACTTCTTCCACAAGGT	FALSE	hsa_circ_0009922	NM_014874	MFN2	mitofusin 2	ref|Homo sapiens mitofusin 2 (MFN2), transcript variant 1, mRNA [NM_014874]	chr1	12100000	12069783			circRNA	circBase
CUST_18749_PI438085371	4.48014	4.09582	4.57355	4.47171	4.19656	4.62188	3.45836	4.17089	3.78364	3.65124	1.34383	0.426353	up	0.096682	0.696653	no	AATATACCCAAACACCCTGGAGACGAATTCCTAGGCTCTCCCTATAGAGAATCTCCTTTG	FALSE	hsa_circ_0018998	NM_018999	CCSER2	coiled-coil serine-rich protein 2	ref|Homo sapiens coiled-coil serine-rich protein 2 (CCSER2), transcript variant 2, mRNA [NM_018999]	chr10	86200000	86237420			circRNA	circBase
CUST_48283_PI438085371	3.85334	3.688	4.62695	3.54782	4.0852	3.88754	4.44727	4.47819	4.47433	4.70306	0.738251	-0.437816	down	0.096823	0.696653	no	TAAATAAATATGCACAGGTTCTGTTTTGGGATGCCAGGGACTGAGTAGGGGGTGCTCTAA	FALSE	hsa_circ_0049801	NM_033025	SYDE1	synapse defective 1, Rho GTPase, homolog 1 (C. elegans)	ref|Homo sapiens synapse defective 1, Rho GTPase, homolog 1 (C. elegans) (SYDE1), transcript variant 1, mRNA [NM_033025]	chr19	15200000	15225789			circRNA	circBase
CUST_58964_PI438085371	4.03583	3.62993	2.88317	3.69485	3.36382	4.33214	4.02543	3.74134	3.87304	3.72667	0.748355	-0.418206	down	0.096839	0.696653	no	ATAAATTTTACAATTCTTTGGAATGGTCGTCCTCCTTGGGTTCGGGTGAAAGCGCTTGGG	FALSE	hsa_circ_0060975	NM_199169	PMEPA1	prostate transmembrane protein, androgen induced 1		chr20	56200000	56285625			circRNA	circBase
CUST_59728_PI438085371	3.40925	3.36428	3.72629	2.9189	3.82574	3.64911	3.65905	3.82089	4.47615	3.73142	0.748238	-0.418431	down	0.096922	0.696689	no	CCTGCCTCAGGTCTAGCACATACCGCTCCAAGGGCTTTGACGTCACAGTGAAGTACACAC	FALSE	hsa_circ_0061775	NM_012105	BACE2	beta-site APP-cleaving enzyme 2	ref|Homo sapiens beta-site APP-cleaving enzyme 2 (BACE2), transcript variant a, mRNA [NM_012105]	chr21	42600000	42622828			circRNA	circBase
CUST_8464_PI438085371	5.07523	5.41905	5.20094	5.35972	5.15668	5.17903	5.33692	4.88735	4.87027	4.69075	1.18876	0.24946	up	0.097024	0.696689	no	ATTTCACAAGACAGCTCAGCAGCTCCTCCTCCTATAGTGGGGACATCAGCAGGCACCACA	FALSE	hsa_circ_0008255	NM_004996	ABCC1	ATP-binding cassette, sub-family C (CFTR/MRP), member 1	ref|Homo sapiens ATP-binding cassette, sub-family C (CFTR/MRP), member 1 (ABCC1), mRNA [NM_004996]	chr16	16200000	16205439			circRNA	circBase
CUST_35884_PI438085371	3.11827	3.24209	3.55301	2.4882	3.41056	2.5181	4.33101	4.39452	4.09236	4.19698	0.597012	-0.744169	down	0.097278	0.697082	no	TGGGCTTCAGAGGACTACACAGAAAGTCTGCTCCAGCTCCACGATGCTGAGATTGTGCGG	FALSE	hsa_circ_0036912	NM_003981	PRC1	protein regulator of cytokinesis 1	ref|Homo sapiens protein regulator of cytokinesis 1 (PRC1), transcript variant 1, mRNA [NM_003981]	chr15	91500000	91522524			circRNA	circBase
CUST_33802_PI438085371	3.99751	3.99515	4.14806	4.66435	3.50593	4.58061	2.99954	2.13957	2.89766	3.52224	1.78296	0.834276	up	0.09732	0.697082	no	TAATGCAAAGCTATATGTGAGACAGAGCCTGAACAGCCTGTTCGACATTACCCATTATGG	FALSE	hsa_circ_0034745	NM_001164273	MGA	MGA, MAX dimerization protein	ref|Homo sapiens MGA, MAX dimerization protein (MGA), transcript variant 1, mRNA [NM_001164273]	chr15	42000000	42021547			circRNA	circBase
CUST_71576_PI438085371	4.53387	4.66685	4.41557	3.57116	4.34652	4.2148	5.29013	4.93832	4.79619	4.72612	0.713844	-0.48632	down	0.097379	0.697082	no	CTCTCTCTTTTGAGTCAACCCGACAACTGTGTTCCCATGGAGGCTGTGGGGGATCCACAT	FALSE	hsa_circ_0074084	NM_139199	BRD8	bromodomain containing 8	ref|Homo sapiens bromodomain containing 8 (BRD8), transcript variant 2, mRNA [NM_139199]	chr5	137000000	137501797			circRNA	circBase
CUST_50744_PI438085371	4.8262	4.74108	5.14397	4.24781	4.10108	4.65248	4.72263	5.20317	5.44357	5.47664	0.713176	-0.48767	down	0.0976	0.697804	no	TTTTCAAATGGACTCGACCCACTTTTGTAATCCAGCCACAGAATACAGAGGTGCTGGTTG	FALSE	hsa_circ_0052438	NM_012293	PXDN	peroxidasin	ref|Homo sapiens peroxidasin (PXDN), mRNA [NM_012293]	chr2	1635658	1670258			circRNA	circBase
CUST_49069_PI438085371	3.74512	4.66316	3.81351	4.60177	3.71766	3.188	3.7268	4.12805	2.89315	3.7326	1.48918	0.574523	up	0.098021	0.700383	no	CAGCTCCACAGCCATCTGCCCGCTTCCCCCACCAGCGGAGGAAGAAGAGGAGGGAGATGG	FALSE	hsa_circ_0050643	NM_019104	LIN37	lin-37 DREAM MuvB core complex component	ref|Homo sapiens lin-37 DREAM MuvB core complex component (LIN37), mRNA [NM_019104]	chr19	36200000	36245420			circRNA	circBase
CUST_50620_PI438085371	2.87839	2.30595	2.88111	4.15168	3.06726	3.96843	3.7384	3.42359	3.74555	3.78461	0.626229	-0.675237	down	0.098379	0.700784	no	CCCGACCCAGGGAACTTCCGGCGTCCTCCCTGTGGCGGGCACTTTGGCTTGTGTCAGTTC	FALSE	hsa_circ_0052297	NM_020880	ZNF530	zinc finger protein 530	ref|Homo sapiens zinc finger protein 530 (ZNF530), mRNA [NM_020880]	chr19	58100000	58111502			circRNA	circBase
CUST_10945_PI438085371	3.91792	3.72147	4.26265	2.65459	4.36189	4.41256	4.23783	4.35105	4.57649	4.7504	0.623316	-0.681964	down	0.098539	0.700893	no	TTATTTCACTCATCTCTAATAAAGGATTGGGGGGTCAGTTTGGTCACCTGGATGCCAAGG	FALSE	hsa_circ_0010857	NM_017707	ASAP3	ArfGAP with SH3 domain, ankyrin repeat and PH domain 3	ref|Homo sapiens ArfGAP with SH3 domain, ankyrin repeat and PH domain 3 (ASAP3), transcript variant 1, mRNA [NM_017707]	chr1	23800000	23760862			circRNA	circBase
CUST_82245_PI438085371	4.60535	4.19698	4.0938	4.19801	4.07028	4.27552	4.29607	4.42255	4.96186	4.77767	0.804492	-0.313849	down	0.098696	0.700893	no	TATATTGGTGGATGGAACAAAATTCATCTGTATTGGGGCTCTGTATTCTGAACTTCTGGC	FALSE	hsa_circ_0085254	NM_015902	UBR5	ubiquitin protein ligase E3 component n-recognin 5	ref|Homo sapiens ubiquitin protein ligase E3 component n-recognin 5 (UBR5), transcript variant 1, mRNA [NM_015902]	chr8	103000000	103341627			circRNA	circBase
CUST_76175_PI438085371	6.58358	6.24728	6.64549	6.71394	6.52674	6.79928	6.07174	6.2544	6.06164	5.756	1.2788	0.354793	up	0.09906	0.7026	no	CAGCCAGGAGGACTTCGCCGTCTCCACTGTGCCAGTCTCGGGTCCCTCCCACCTGCGCGG	FALSE	hsa_circ_0078876	None	None			chr6_dbb_hap3	2980888	2981638			circRNA	circBase
CUST_14460_PI438085371	5.43654	5.27421	5.4925	5.54203	5.3522	5.88746	5.51913	5.71094	5.80565	5.28239	0.857603	-0.221618	down	0.099197	0.7026	no	TTGAGACTGTGGCCATGGATCGGCTGCTCCGCATCGAGATCTGCCTGCTAACTAGGGGCC	FALSE	hsa_circ_0014534	NM_020897	HCN3	hyperpolarization activated cyclic nucleotide gated potassium channel 3	ref|Homo sapiens hyperpolarization activated cyclic nucleotide gated potassium channel 3 (HCN3), transcript variant 1, mRNA [NM_020897]	chr1	155000000	155257128			circRNA	circBase
CUST_62013_PI438085371	5.80509	5.66816	6.08919	5.4288	5.944	5.52335	5.26496	5.53311	5.84694	5.36014	1.21533	0.281352	up	0.099225	0.7026	no	ATTGTCCTCTTTGTGCCAAAGAAATAAACCCTTAGGACTTGGGCTCATCCAGTGAGGACT	FALSE	hsa_circ_0064191	NM_207351	PRRT3	proline-rich transmembrane protein 3	ref|Homo sapiens proline-rich transmembrane protein 3 (PRRT3), mRNA [NM_207351]	chr3	9987225	9991856			circRNA	circBase
CUST_23423_PI438085371	3.31939	4.02328	3.91769	3.67719	4.74219	2.372	3.97694	3.27522	3.74607	2.77532	1.63222	0.706837	up	0.099239	0.7026	no	ATTTTAAAAGTTTCTTTTTTAGGTGATTTCCTTCCTGCCAGGCTCCGTTGTAGGGGTTAC	FALSE	hsa_circ_0023873	NR_028026	CREBZF			chr11	85400000	85374645			circRNA	circBase
CUST_50517_PI438085371	4.90603	3.91567	3.79206	3.69811	4.53546	3.81644	3.57297	3.41139	3.63535	3.77898	1.44037	0.526439	up	0.09932	0.702745	no	AGGTGATGAGGCGGGCGGGCGGTGCGATGTCCGGAGAGGATGGCCCGGCGGCTGGCCCGG	FALSE	hsa_circ_0052188	NM_017607	PPP1R12C			chr19	55600000	55628927			circRNA	circBase
CUST_82921_PI438085371	3.4787	3.29649	3.41908	1.05123	3.36317	2.70766	4.43928	4.02723	4.09412	4.83375	0.466945	-1.09867	down	0.099503	0.703611	no	TCACTTTGCTGCAGCTCGTTTCTTTCCAATAAAAGTTTCTGTGACTTAGTGGCGGGTACG	FALSE	hsa_circ_0085967	NM_032272	MAF1	MAF1 homolog (S. cerevisiae)	ref|Homo sapiens MAF1 homolog (S. cerevisiae) (MAF1), mRNA [NM_032272]	chr8	145000000	145162515			circRNA	circBase
CUST_86385_PI438085371	3.59395	4.21703	3.98582	3.31619	3.16933	3.51548	4.87269	3.99287	4.11537	4.78065	0.660235	-0.598948	down	0.099844	0.703973	no	AACACTCCACTCAGACCATAAAGCACTCCTGTTTCACTCTGTGATGGGGAGGCCCTGGGC	FALSE	hsa_circ_0089581	NM_001173988	C9orf86			chr9	140000000	139735639			circRNA	circBase
CUST_24746_PI438085371	6.41079	5.23686	3.97661	3.43599	5.65097	3.80955	4.53672	3.00093	3.57486	4.16514	2.18071	1.1248	up	0.099864	0.703973	no	AAAGGGCAAGGGGTGTGTGGGCTGTGAGGTCGTGCTGTCAGGCATTGAGGAGCAGGTGAG	FALSE	hsa_circ_0025244	NM_001164093	COPS7A			chr12	6839567	6839986			circRNA	circBase
CUST_10832_PI438085371	4.4537	3.55159	2.7221	3.2164	3.33777	1.81419	2.85854	3.29107	3.06115	2.72137	1.63246	0.707051	up	0.100044	0.704014	no	AGGAGTGCCGCTGCCCGCCAGGCTACATCGGTCTGTCCTGCCAGGTGTGAATGTGACAAT	FALSE	hsa_circ_0010743	NM_005529	HSPG2	heparan sulfate proteoglycan 2	ref|Homo sapiens heparan sulfate proteoglycan 2 (HSPG2), transcript variant 2, mRNA [NM_005529]	chr1	22200000	22207995			circRNA	circBase
CUST_33454_PI438085371	4.05951	4.38487	4.32861	4.40812	4.3677	3.99767	3.14623	4.20921	4.28194	3.46099	1.40498	0.49055	up	0.100221	0.704113	no	TGAAGCCATGTTAGCATGTAAATACTGGGCTCCCCACATCAAGAAGAAATCACCTTTTGA	FALSE	hsa_circ_0034388	NM_014691	AQR	aquarius intron-binding spliceosomal factor	ref|Homo sapiens aquarius intron-binding spliceosomal factor (AQR), mRNA [NM_014691]	chr15	35200000	35256491			circRNA	circBase
CUST_53936_PI438085371	5.28762	4.94248	5.65005	5.06496	5.60002	4.89793	4.82964	5.23456	5.24363	4.59387	1.27377	0.349102	up	0.100241	0.704113	no	CTGCTCCTCATTATTTGGGATTTGATCATGCTGCAACATTATTTCACATCCGAGACAGCC	FALSE	hsa_circ_0055769	NM_015348	TMEM131	transmembrane protein 131	ref|Homo sapiens transmembrane protein 131 (TMEM131), mRNA [NM_015348]	chr2	98400000	98430851			circRNA	circBase
CUST_23937_PI438085371	4.67372	4.79494	5.07742	4.30551	4.98391	5.14164	4.72105	5.21947	5.23365	5.04824	0.809045	-0.305708	down	0.100465	0.705244	no	ATCCTTCCGCAGCCTGACGACTCCCTGGAGCCTTTCTTTGACTCTCTGGTAAAGCAGACC	FALSE	hsa_circ_0024405	NM_012104	BACE1	beta-site APP-cleaving enzyme 1	ref|Homo sapiens beta-site APP-cleaving enzyme 1 (BACE1), transcript variant a, mRNA [NM_012104]	chr11	117000000	117164724			circRNA	circBase
CUST_49875_PI438085371	3.824	4.0778	3.83982	4.18567	3.83953	4.15743	1.61284	3.1595	3.35451	3.02976	1.85389	0.890554	up	0.10062	0.705244	no	AGGTGGATGTGGCCAAGCCCTTATTCCGATCTACACAGAGCCTTCCCACTGTGGACACCT	FALSE	hsa_circ_0051494	NM_001983	ERCC1			chr19	45900000	45924651			circRNA	circBase
CUST_72669_PI438085371	3.89089	3.64002	3.48169	3.37223	3.37357	3.78962	4.00325	4.06922	3.6719	3.52827	0.834644	-0.260768	down	0.10064	0.705244	no	GAGAACTATGGGCCAGCGACAGACCCTGCTCTTCAGTGCCACCATGCCGAAGAAGATTCA	FALSE	hsa_circ_0075224	NM_016222	DDX41	DEAD (Asp-Glu-Ala-Asp) box polypeptide 41	ref|Homo sapiens DEAD (Asp-Glu-Ala-Asp) box polypeptide 41 (DDX41), mRNA [NM_016222]	chr5	177000000	176940485			circRNA	circBase
CUST_10228_PI438085371	3.73679	3.72469	4.61843	3.50498	3.77441	3.51641	3.33571	3.60244	3.73227	3.15126	1.32339	0.404243	up	0.100645	0.705244	no	CGTACTGCCAGTGTCAGCATCAACCAGACAGGGTTCTCACCCAACTTCCATTAAGGACTC	FALSE	hsa_circ_0010129	NM_004431	EPHA2	EPH receptor A2	ref|Homo sapiens EPH receptor A2 (EPHA2), mRNA [NM_004431]	chr1	16500000	16482582			circRNA	circBase
CUST_57485_PI438085371	2.12178	2.78478	3.76419	1.80697	3.47662	3.66318	3.50908	3.30136	3.81721	3.78162	0.56502	-0.823625	down	0.101156	0.706716	no	TGCCAGGAAGATCTCAATTACTGTGGGACTCATCAGCCGTGTCTCAACGGGGGAACTTGT	FALSE	hsa_circ_0059438	NM_000214	JAG1	jagged 1	ref|Homo sapiens jagged 1 (JAG1), mRNA [NM_000214]	chr20	10600000	10632898			circRNA	circBase
CUST_53298_PI438085371	4.00062	3.53664	4.30847	3.8964	4.49915	2.64884	3.64834	3.38132	3.52417	4.22598	1.47685	0.562523	up	0.101178	0.706716	no	AAGATGAGATTAAGAAGTTTAAACTTACACGAATCGCTTTCTGGAGGAGGAGGGGACCCG	FALSE	hsa_circ_0055085	NM_014911	AAK1	AP2 associated kinase 1	ref|Homo sapiens AP2 associated kinase 1 (AAK1), mRNA [NM_014911]	chr2	69800000	69870406			circRNA	circBase
CUST_61120_PI438085371	3.78273	4.13261	4.1647	4.37025	3.87582	4.91186	3.93128	4.77305	4.59237	4.12088	0.757507	-0.400669	down	0.10134	0.706716	no	AACTGAACAAGAAGGGGGGACCTTCCTTGGAGCAGAGGTTTGAATCCTATTACAACTACT	FALSE	hsa_circ_0063262	NM_016091	EIF3L	eukaryotic translation initiation factor 3, subunit L	ref|Homo sapiens eukaryotic translation initiation factor 3, subunit L (EIF3L), transcript variant 1, mRNA [NM_016091]	chr22	38300000	38270531			circRNA	circBase
CUST_71485_PI438085371	4.54982	4.28254	4.51362	4.47027	4.17859	4.6694	4.53891	4.38573	5.03499	4.57161	0.846065	-0.24116	down	0.101342	0.706716	no	TGCAGGCTCTCTCGTGCAAGATTTACTGAAAACTTTGCCACAAATGTTTACCAAGACTCT	FALSE	hsa_circ_0073990	NM_021982	SEC24A	SEC24 family member A	ref|Homo sapiens SEC24 family member A (SEC24A), transcript variant 1, mRNA [NM_021982]	chr5	134000000	134053863			circRNA	circBase
CUST_75133_PI438085371	10.0546	9.68273	10.0169	8.90211	10.0546	9.48681	10.2542	10.2706	11.052	11.0222	0.626318	-0.675033	down	0.101464	0.706969	no	ATTTTGCTCGGGTTACGACTCACTGATTAAAAAGAGGGACTTTTTCAAATACTTTGCACT	FALSE	hsa_circ_0077776	NM_001199620	NCOA7			chr6	126000000	126136550			circRNA	circBase
CUST_50203_PI438085371	4.76243	4.37773	4.65248	4.25743	5.16002	4.46036	4.16999	4.0416	4.59931	4.19575	1.27334	0.348615	up	0.1015	0.706969	no	GGGAAGCTGCGGTACAGAAGTGCAGGTGGATGACATCAAGCGGGTCTACTCACTCTTCCT	FALSE	hsa_circ_0051845	NM_006666	RUVBL2	RuvB-like AAA ATPase 2	ref|Homo sapiens RuvB-like AAA ATPase 2 (RUVBL2), mRNA [NM_006666]	chr19	49500000	49519182			circRNA	circBase
CUST_28188_PI438085371	5.24533	4.36674	3.47829	4.46468	3.96282	4.16944	3.08978	3.69262	3.60727	3.80845	1.54763	0.630058	up	0.10172	0.707314	no	CCCCCTCCCAGCAGGAGATAAAGAAGAAGAAAGGCATCAAAGAGGAGGTGCAGCTGACCA	FALSE	hsa_circ_0028788	NM_006836	GCN1L1	GCN1 general control of amino-acid synthesis 1-like 1 (yeast)	ref|Homo sapiens GCN1 general control of amino-acid synthesis 1-like 1 (yeast) (GCN1L1), mRNA [NM_006836]	chr12	121000000	120598059			circRNA	circBase
CUST_2331_PI438085371	3.55754	3.58433	4.24798	4.09219	3.93973	2.71317	3.22536	3.76431	3.44554	1.10024	2.04858	1.03463	up	0.101942	0.707314	no	GCTGTAGACTACGAGGGCTCCAGAACCCAGGAAGATTCTTCTAACAGAGAAAATGCCATT	FALSE	hsa_circ_0001766	NM_004911	PDIA4	protein disulfide isomerase family A, member 4	ref|Homo sapiens protein disulfide isomerase family A, member 4 (PDIA4), mRNA [NM_004911]	chr7	149000000	148718239			circRNA	circBase
CUST_48211_PI438085371	3.09725	3.22378	1.96349	3.44879	2.99052	3.50709	3.50282	3.39117	3.40432	3.6951	0.680498	-0.555338	down	0.101944	0.707314	no	TTCAACTCCCCAGTACCAGGGCCGCATCAACGAGCTGCTGCTGTCGGTCATCACCTGGGT	FALSE	hsa_circ_0049726	NM_001008701	LPHN1	latrophilin 1	ref|Homo sapiens latrophilin 1 (LPHN1), transcript variant 1, mRNA [NM_001008701]	chr19	14300000	14268272			circRNA	circBase
CUST_21883_PI438085371	4.56384	4.61276	4.98651	4.71832	4.49465	4.71121	4.46572	4.44378	4.39007	3.8844	1.22789	0.296178	up	0.102003	0.707314	no	TATTCGGATGGAAGATCTGCTACCAGGAAGTGTCCCAGTGTTTCGGGGTCCTCTCCAGCC	FALSE	hsa_circ_0022277	NM_001923	DDB1	damage-specific DNA binding protein 1, 127kDa	ref|Homo sapiens damage-specific DNA binding protein 1, 127kDa (DDB1), mRNA [NM_001923]	chr11	61100000	61079367			circRNA	circBase
CUST_39963_PI438085371	4.61752	4.33442	4.69661	4.11806	4.57217	4.7951	4.64517	4.76699	4.83749	4.45982	0.850772	-0.233155	down	0.102037	0.707314	no	AAAGACTGCAGGAAGGCTGCAGACGGGCTGGTCCGTGCACACCTACCAGACGGAGAAGCA	FALSE	hsa_circ_0041152	NM_006987	RPH3AL	rabphilin 3A-like (without C2 domains)	ref|Homo sapiens rabphilin 3A-like (without C2 domains) (RPH3AL), transcript variant 1, mRNA [NM_006987]	chr17	169210	171206			circRNA	circBase
CUST_87654_PI438085371	4.75137	4.72285	5.10296	4.85652	4.65216	4.45494	4.52039	4.38766	4.9781	4.54366	1.18117	0.240221	up	0.102502	0.70969	no	AAATCTAAAATTTCAGCTGCGAGCAGAGAGGGATTCCTCGGAGGTCATCTGTTCCATCTT	FALSE	hsa_circ_0090922	NM_001011645	AR	androgen receptor		chrX	66800000	66950461			circRNA	circBase
CUST_31404_PI438085371	3.93128	4.42141	3.85911	4.80826	3.78882	3.86666	3.92009	4.15923	2.39655	2.74288	1.67562	0.744691	up	0.102824	0.710288	no	ATATCGCTCCAGAGATGCTTATCGGGGTGTAATGCCTGCCTCCTGCTGCTGCTCCAAGCT	FALSE	hsa_circ_0032124	NM_006255	PRKCH	protein kinase C, eta	ref|Homo sapiens protein kinase C, eta (PRKCH), mRNA [NM_006255]	chr14	61700000	61995931			circRNA	circBase
CUST_19736_PI438085371	3.93289	2.63452	4.33672	2.68349	3.60389	3.63207	4.26295	3.95372	4.50784	4.24603	0.623206	-0.682218	down	0.102941	0.710288	no	AAAGTTCAGAAATAAGGTGACCAAGTCAGCCATCGGGGTGCTCTAACTGGGGGTTATTAT	FALSE	hsa_circ_0020023	NM_005445	SMC3	structural maintenance of chromosomes 3	ref|Homo sapiens structural maintenance of chromosomes 3 (SMC3), mRNA [NM_005445]	chr10	112000000	112363048			circRNA	circBase
CUST_56560_PI438085371	2.04718	3.03582	4.17711	2.88203	3.85011	3.80345	4.21255	3.77456	4.08781	4.20349	0.567259	-0.817921	down	0.102959	0.710288	no	AGGGCCATCAATATGACTTTGACACTCAGTATGCTTTCGTTGGTGATTATTCTGGGCAGA	FALSE	hsa_circ_0058470	NM_020830	WDFY1	WD repeat and FYVE domain containing 1	ref|Homo sapiens WD repeat and FYVE domain containing 1 (WDFY1), mRNA [NM_020830]	chr2	225000000	224763787			circRNA	circBase
CUST_36768_PI438085371	4.92618	5.19034	5.20737	5.21947	4.95075	5.21876	4.90253	4.64197	4.86599	4.80926	1.15759	0.21112	up	0.103036	0.710288	no	TCAGGCTAAGAGCCGGTGGAGCAGTTCTACCGCTCACTGCAGGACACGTATGGTGCCGAG	FALSE	hsa_circ_0037819	NM_000246	CIITA	class II, major histocompatibility complex, transactivator	ref|Homo sapiens class II, major histocompatibility complex, transactivator (CIITA), transcript variant 2, mRNA [NM_000246]	chr16	11000000	11012383			circRNA	circBase
CUST_39001_PI438085371	6.44233	6.12096	6.38849	6.09957	6.27384	6.32488	6.39037	6.31	6.51718	6.61619	0.890887	-0.166685	down	0.103077	0.710288	no	GACCACGTGCGAGACACTGCTTGGCTCCTCTATGACACCTATGGGTTTCCAGTGGATCTG	FALSE	hsa_circ_0040167	NM_001605	AARS	alanyl-tRNA synthetase	ref|Homo sapiens alanyl-tRNA synthetase (AARS), mRNA [NM_001605]	chr16	70300000	70299565			circRNA	circBase
CUST_19372_PI438085371	5.63534	5.34075	5.90853	5.02778	5.67765	6.07969	5.3946	5.81146	6.31324	5.97949	0.759072	-0.397691	down	0.10314	0.710288	no	CCGCCTTCCTCTGATGAGCCATCCAGAAATGGGCTTGGTGACGACCCCTGTCAGTCCTGC	FALSE	hsa_circ_0019646	NM_024541	C10orf76	chromosome 10 open reading frame 76	ref|Homo sapiens chromosome 10 open reading frame 76 (C10orf76), mRNA [NM_024541]	chr10	104000000	103766390			circRNA	circBase
CUST_76159_PI438085371	3.67144	4.05383	4.3665	3.63077	3.9194	4.63569	4.2776	3.92576	4.18117	4.24314	0.798693	-0.324286	down	0.103175	0.710288	no	TTGGGCTGACCCAGACCGCAGCCCGGGAGCTTGGACGGGCACCTTCCTAGTCACTCAGGC	FALSE	hsa_circ_0078845	None	None			chr6_cox_hap2	4617057	4617336			circRNA	circBase
CUST_30646_PI438085371	4.24516	3.87449	4.02543	3.64364	4.22659	4.34385	4.24061	4.01047	4.94016	4.24927	0.782515	-0.35381	down	0.1032	0.710288	no	ATGGTGCTGGACCTGAGGGCCTTCTATGAGGACTCCCTCAATGTGGCTGACTTGACTTCC	FALSE	hsa_circ_0031336	NM_002818	PSME2	proteasome (prosome, macropain) activator subunit 2 (PA28 beta)	ref|Homo sapiens proteasome (prosome, macropain) activator subunit 2 (PA28 beta) (PSME2), mRNA [NM_002818]	chr14	24600000	24614674			circRNA	circBase
CUST_46912_PI438085371	4.43263	3.885	3.58929	3.9297	3.94818	3.87529	2.67866	2.88049	2.53258	4.32433	1.62303	0.698688	up	0.103358	0.710954	no	GGAGCTGCAGGTGTGGGCCAGGTCGTGCTCCAGGTTGCTGCTGCCACCAACTGCAAACAT	FALSE	hsa_circ_0048380	NM_032482	DOT1L	DOT1-like histone H3K79 methyltransferase	ref|Homo sapiens DOT1-like histone H3K79 methyltransferase (DOT1L), mRNA [NM_032482]	chr19	2193687	2214595			circRNA	circBase
CUST_79176_PI438085371	4.69793	4.27143	4.66162	4.43386	5.2872	4.22798	4.45059	4.33078	4.55427	3.76674	1.32348	0.404336	up	0.103456	0.711206	no	TGATCACAGAATACCTGAATGCCCAAGAGTCAGCCAAGAGCGCCAGGGTCCTCTCAGGGT	FALSE	hsa_circ_0082107	NM_014390	SND1	staphylococcal nuclease and tudor domain containing 1	ref|Homo sapiens staphylococcal nuclease and tudor domain containing 1 (SND1), mRNA [NM_014390]	chr7	127000000	127731933			circRNA	circBase
CUST_72975_PI438085371	7.53925	7.25123	7.36165	7.62599	7.39873	7.72001	7.62703	7.60598	7.68614	7.36878	0.891175	-0.166219	down	0.103605	0.711809	no	AAGAAAACAGGTTGCTCCGACTGTGTGTTCCAGGAGTGGTGGCTCTGAGGTGTGACCCTG	FALSE	hsa_circ_0075550	NM_001003699	RREB1	ras responsive element binding protein 1	ref|Homo sapiens ras responsive element binding protein 1 (RREB1), transcript variant 1, mRNA [NM_001003699]	chr6	7176887	7177006			circRNA	circBase
CUST_43787_PI438085371	4.9535	5.02751	5.11492	5.04763	5.40536	5.19924	4.79102	4.70306	5.01999	4.62923	1.18204	0.241274	up	0.103695	0.712006	no	ATGAAGTCATGTACACCCACTGGAACCGGGACCAGCCCGGCCTCCTCACTGGGTACAGCT	FALSE	hsa_circ_0045149	NM_006039	MRC2	mannose receptor, C type 2	ref|Homo sapiens mannose receptor, C type 2 (MRC2), mRNA [NM_006039]	chr17	60700000	60753892			circRNA	circBase
CUST_7993_PI438085371	8.16736	7.78931	7.99355	7.64048	8.16333	7.56313	7.83557	7.8329	7.64754	7.79598	1.16133	0.215781	up	0.104004	0.712924	no	TTTCAAGGAGTTTGGGAAAAACCGCGAAGTCATGGGGCTCTGTCGGGAAGGAGCGGAAAG	FALSE	hsa_circ_0007761	NM_000333	ATXN7	ataxin 7	ref|Homo sapiens ataxin 7 (ATXN7), transcript variant SCA7a, mRNA [NM_000333]	chr3	63900000	63898901			circRNA	circBase
CUST_37138_PI438085371	4.5822	4.16523	3.93006	4.67233	4.15065	4.69298	4.23992	4.73402	4.69221	4.68447	0.807412	-0.308623	down	0.104197	0.712924	no	TGGCCTTCCTGTCATGGTATTCCCGGGCCTGCGTCTGAGCCGTGAAGCCTTCCTCACCAC	FALSE	hsa_circ_0038205	None	None			chr16	18400000	18443075			circRNA	circBase
CUST_40156_PI438085371	3.48532	4.26178	4.46332	4.0043	4.19878	4.08452	4.11917	4.69689	4.80621	4.94248	0.733488	-0.447155	down	0.10474	0.714056	no	AAGTCGAAAGACTCACTTGTAGGCCATCATGCAGAAGGGGGATACAAACATAAAGCCCAT	FALSE	hsa_circ_0041356	NM_002945	RPA1	replication protein A1, 70kDa	ref|Homo sapiens replication protein A1, 70kDa (RPA1), mRNA [NM_002945]	chr17	1746096	1782701			circRNA	circBase
CUST_50394_PI438085371	4.83375	4.45827	4.8252	4.97782	4.20668	4.54088	3.81159	3.8675	4.83468	3.97296	1.37062	0.454825	up	0.104763	0.714056	no	TAATAAACTCACAACTCTCTGGTTCCGTGTGGAAGCCTGGACCTCCTCACTAAGTTGTAT	FALSE	hsa_circ_0052042	NM_144505	KLK8	kallikrein-related peptidase 8	ref|Homo sapiens kallikrein-related peptidase 8 (KLK8), transcript variant 2, mRNA [NM_144505]	chr19	51500000	51503974			circRNA	circBase
CUST_4876_PI438085371	4.1751	4.07282	4.77249	4.33887	4.87764	4.46399	3.69163	4.34412	3.96217	3.12361	1.44421	0.530281	up	0.104779	0.714056	no	TGCAACAGTGGGACAGCCAGGTCACCATGGGCCACCTCTTCCAGAAGCTGGTGGAAGCAG	FALSE	hsa_circ_0004467	NM_001159746	ABR	active BCR-related	ref|Homo sapiens active BCR-related (ABR), transcript variant 3, mRNA [NM_001159746]	chr17	994904	1003975			circRNA	circBase
CUST_66577_PI438085371	2.84519	2.80161	4.14207	3.43913	2.62386	3.74604	3.53295	3.70772	3.89682	4.0043	0.656473	-0.607192	down	0.104839	0.714056	no	ATCTGAAATAAAAGGTGCTGTTCCTTCCTCTGTGTTCTAAGAACGGAAGCATCTGGGCTG	FALSE	hsa_circ_0068892	NM_133334	WHSC1	Wolf-Hirschhorn syndrome candidate 1	ref|Homo sapiens Wolf-Hirschhorn syndrome candidate 1 (WHSC1), transcript variant 7, mRNA [NM_133334]	chr4	1902352	1950545			circRNA	circBase
CUST_45872_PI438085371	5.46811	5.30224	5.47518	4.63253	5.38902	4.53415	5.04121	5.23018	4.96645	4.6126	1.29819	0.3765	up	0.105004	0.714056	no	CAGGGCTACGCCACCCACACAGAATATGCCTATGGGTCCTGGAGGGATGAATCAGAGCGG	FALSE	hsa_circ_0047312	NM_001007559	SS18	synovial sarcoma translocation, chromosome 18	ref|Homo sapiens synovial sarcoma translocation, chromosome 18 (SS18), transcript variant 1, mRNA [NM_001007559]	chr18	23600000	23637706			circRNA	circBase
CUST_76774_PI438085371	4.14964	4.02509	3.97116	3.5916	4.16207	3.90337	3.66971	4.01441	3.46876	3.20216	1.25547	0.32823	up	0.105156	0.71443	no	GACCTGGGAGGCTGCGGCCGCGGCTGAGGGACCTGCCCGCGCTGCTGCGGAGCGGGCTCA	FALSE	hsa_circ_0079551	NM_012294	RAPGEF5	Rap guanine nucleotide exchange factor (GEF) 5	ref|Homo sapiens Rap guanine nucleotide exchange factor (GEF) 5 (RAPGEF5), mRNA [NM_012294]	chr7	22200000	22396533			circRNA	circBase
CUST_84222_PI438085371	3.04333	3.07969	3.34796	3.52315	2.45673	5.46678	3.49064	3.21207	3.63207	3.67026	0.572682	-0.804195	down	0.105217	0.71443	no	CAAATGAAAAAGGGAAACCAAAGGGCAGTTTCTCATTGACCACATCTGCAACTACTACAG	FALSE	hsa_circ_0087341	NM_174938	FRMD3	FERM domain containing 3	ref|Homo sapiens FERM domain containing 3 (FRMD3), transcript variant 1, mRNA [NM_174938]	chr9	86000000	86004623			circRNA	circBase
CUST_59936_PI438085371	4.00246	3.97339	4.5219	4.19118	4.14081	4.48845	4.06882	3.28717	3.27788	2.88917	1.47801	0.563652	up	0.105442	0.715379	no	AATGGCTCTGTGAACTTCCCCTGCACTGCCAGGGCCGTTCCCACAGGGAGAGCAACAAGC	FALSE	hsa_circ_0061995	NM_058190	FAM207A	family with sequence similarity 207, member A	ref|Homo sapiens family with sequence similarity 207, member A (FAM207A), mRNA [NM_058190]	chr21	46400000	46396888			circRNA	circBase
CUST_48234_PI438085371	5.41231	5.1386	5.49382	5.4769	5.44975	5.57703	4.98106	4.88612	5.28831	4.78891	1.22263	0.289988	up	0.10548	0.715379	no	ATCGAGCCTGGTCACCTTCCGCAACCCTGTCATTGAGAGGATTCCTCGGCTCCGACGGCA	FALSE	hsa_circ_0049749	NM_002741	PKN1	protein kinase N1	ref|Homo sapiens protein kinase N1 (PKN1), transcript variant 2, mRNA [NM_002741]	chr19	14600000	14574965			circRNA	circBase
CUST_14320_PI438085371	4.03137	4.06833	4.73489	3.8234	4.41913	3.73091	3.79461	4.06912	4.09039	3.7538	1.25497	0.327658	up	0.105678	0.716303	no	TATATTATGGCTCCAGGGCTGTTACATGCCTACCCGATTTGAAGAACCCAAGTGATTCAG	FALSE	hsa_circ_0014391	NM_014847	UBAP2L	ubiquitin associated protein 2-like	ref|Homo sapiens ubiquitin associated protein 2-like (UBAP2L), transcript variant 1, mRNA [NM_014847]	chr1	154000000	154229910			circRNA	circBase
CUST_10634_PI438085371	2.93666	3.5062	3.71166	3.48606	3.49273	2.70447	3.34668	2.90955	3.41525	3.0667	1.26412	0.338133	up	0.105957	0.717775	no	CAGCACTGCGGTTCGTGGCTCCCGCCTGTACATCTTCCAGGCCTCACCTGCCGATGCGGG	FALSE	hsa_circ_0010544	NM_005529	HSPG2	heparan sulfate proteoglycan 2	ref|Homo sapiens heparan sulfate proteoglycan 2 (HSPG2), transcript variant 2, mRNA [NM_005529]	chr1	22200000	22178419			circRNA	circBase
CUST_39807_PI438085371	6.33811	6.26987	6.04432	6.78272	6.36146	6.65294	6.54563	6.66468	6.55882	6.64774	0.838182	-0.254665	down	0.106059	0.718047	no	GGGCCTGCTGTCGTCACATCTGACCTCAAATTTTCCTCTCCCCTGAGGCTGCCTCCCCAG	FALSE	hsa_circ_0040993	NM_000135	FANCA	Fanconi anemia, complementation group A	ref|Homo sapiens Fanconi anemia, complementation group A (FANCA), transcript variant 1, mRNA [NM_000135]	chr16	89800000	89809346			circRNA	circBase
CUST_76861_PI438085371	6.34433	5.93227	5.8193	5.65005	6.33604	6.0769	6.16067	6.23893	6.62184	6.6823	0.790188	-0.339733	down	0.106222	0.718302	no	TGGGGTGTTTGACTCCATTTCAAGTAGGAAGGACAGCTGGGAAGTGGTGGAAGGACTGAG	FALSE	hsa_circ_0079640	NM_015550	OSBPL3	oxysterol binding protein-like 3	ref|Homo sapiens oxysterol binding protein-like 3 (OSBPL3), transcript variant 1, mRNA [NM_015550]	chr7	24900000	24911688			circRNA	circBase
CUST_86567_PI438085371	4.85316	5.50707	5.01758	5.60909	5.00901	5.29192	5.76922	5.62921	5.75313	5.25397	0.789873	-0.340308	down	0.10662	0.718302	no	GAGAAATCGGCTCTTCCCTTCTCTCTGACCAGCACCATGCTTCTCCTGGTGACAAGCCTT	FALSE	hsa_circ_0089782	None	None			chrX	1401570	1401672			circRNA	circBase
CUST_62620_PI438085371	2.64248	3.42013	2.38968	4.37162	1.55158	4.82294	3.80131	3.79206	3.67323	3.2373	0.503383	-0.99027	down	0.106622	0.718302	no	CAGAACCTCTCCAAAGGGGTTTCGGCGTTACTACAGCTCCCCCTTGCTCATTCATGAACA	FALSE	hsa_circ_0064813	NM_003149	STAC	SH3 and cysteine rich domain	ref|Homo sapiens SH3 and cysteine rich domain (STAC), transcript variant 1, mRNA [NM_003149]	chr3	36500000	36527741			circRNA	circBase
CUST_81002_PI438085371	4.7488	4.75833	4.2485	5.20537	3.05739	4.56102	3.96743	2.85903	2.2085	3.40172	2.00574	1.00414	up	0.1067	0.718302	no	AGAGACAGCAGACAAGCCTGCCTGGGTTATTGCATTTCTCTCTCCACTGTCTCTGATCTT	FALSE	hsa_circ_0083984	NM_001102559	PPAPDC1B	phosphatidic acid phosphatase type 2 domain containing 1B	ref|Homo sapiens phosphatidic acid phosphatase type 2 domain containing 1B (PPAPDC1B), transcript variant 1, mRNA [NM_001102559]	chr8	38100000	38125979			circRNA	circBase
CUST_78695_PI438085371	3.62195	3.18792	3.89804	3.56589	2.28115	3.46513	3.97313	3.53965	4.16126	4.58463	0.644492	-0.633765	down	0.106743	0.718302	no	TTATTATTATATGTGACAATAAAGGTGCTCTCCCCAGGTGAACCTGGCGTGAAGGGGGAA	FALSE	hsa_circ_0081603	NM_133457	COL26A1	collagen, type XXVI, alpha 1	ref|Homo sapiens collagen, type XXVI, alpha 1 (COL26A1), transcript variant 2, mRNA [NM_133457]	chr7	101000000	101202304			circRNA	circBase
CUST_10988_PI438085371	4.78117	4.70222	5.31523	4.49672	5.63816	4.97762	5.66265	5.65147	6.05133	5.17903	0.698477	-0.517716	down	0.106839	0.718302	no	CGAGGCAGCGGTCAGCACCTCATCTATGGGCACTTTACCAAAGCGGGTGAAAATTGTGGA	FALSE	hsa_circ_0010902	NM_000191	HMGCL	3-hydroxymethyl-3-methylglutaryl-CoA lyase	ref|Homo sapiens 3-hydroxymethyl-3-methylglutaryl-CoA lyase (HMGCL), transcript variant 1, mRNA [NM_000191]	chr1	24100000	24147083			circRNA	circBase
CUST_18696_PI438085371	4.37113	5.01758	4.80417	6.06842	4.94731	4.78466	4.46774	4.72455	4.1841	4.28946	1.46573	0.55162	up	0.106942	0.718407	no	TTGACAAGAGGCACTACCGGGAAGGCGCCGTCCCCACCACCCCTCCTCACTGACCAGCAA	FALSE	hsa_circ_0018938	NM_004747	DLG5	discs, large homolog 5 (Drosophila)	ref|Homo sapiens discs, large homolog 5 (Drosophila) (DLG5), mRNA [NM_004747]	chr10	79600000	79616650			circRNA	circBase
CUST_1797_PI438085371	3.63752	3.41798	3.37618	2.06254	4.01339	3.58232	4.24699	3.68198	4.06696	4.15243	0.639664	-0.644615	down	0.107121	0.718407	no	AAGCCAAACCTGGAAGCTCATTGGAGGTGAAGTGCTCCCTGTGTGTTGTGGGGATCCAGG	FALSE	hsa_circ_0001203	NM_017929	PEX26	peroxisomal biogenesis factor 26		chr22	18600000	18566498			circRNA	circBase
CUST_49084_PI438085371	4.64309	4.24717	4.52485	4.56593	4.52145	4.38788	4.16347	4.24314	4.00515	2.95235	1.46419	0.5501	up	0.107139	0.718407	no	AGTCCTTAGGTGCTGCCTCATGTGGGAGCTGGGCATTCCTCTGGATGGGACTGTCTGTTT	FALSE	hsa_circ_0050661	NM_021232	PRODH2	proline dehydrogenase (oxidase) 2	ref|Homo sapiens proline dehydrogenase (oxidase) 2 (PRODH2), mRNA [NM_021232]	chr19	36300000	36293178			circRNA	circBase
CUST_881_PI438085371	2.68796	3.3609	3.57742	1.31812	3.31605	3.0108	3.66102	3.71469	3.83073	4.12603	0.567793	-0.816564	down	0.10716	0.718407	no	ACATTCAAAGGTATTGACAGCACAACTGTGTTTTAATTTGGGAGTTAATTTGGGGTGTTA	FALSE	hsa_circ_0000242	NM_002727	SRGN	serglycin	ref|Homo sapiens serglycin (SRGN), transcript variant 1, mRNA [NM_002727]	chr10	70900000	70864480			circRNA	circBase
CUST_42065_PI438085371	3.57368	3.50742	3.48682	4.28699	4.2833	4.98981	3.67216	4.49395	4.5139	4.09794	0.694519	-0.525914	down	0.107285	0.718803	no	GCGGAAGCTGTCCTTGGATAGCTGGGGCACCTCTGAAGATGCTGACGCTCCTTCTAAGCG	FALSE	hsa_circ_0043345	NM_001199417	ARHGAP23	Rho GTPase activating protein 23	ref|Homo sapiens Rho GTPase activating protein 23 (ARHGAP23), mRNA [NM_001199417]	chr17	36600000	36646416			circRNA	circBase
CUST_9321_PI438085371	5.32071	4.7569	4.94672	5.30013	5.18049	4.83762	4.88087	4.73671	5.15748	4.33396	1.24114	0.31166	up	0.107858	0.720542	no	ACGGAAAATGAGGGAGTTCAACTCTGACAAGGGCGGGTCTTCGCCGACACCATAGAGGTG	FALSE	hsa_circ_0009183	TCONS_l2_00002391	TCONS_l2_00002391			chr1	709550	714068			circRNA	circBase
CUST_76863_PI438085371	2.6235	2.76266	3.81987	2.74239	3.50119	2.62724	3.89123	3.93345	4.36674	4.11479	0.616954	-0.696765	down	0.108119	0.720649	no	AAGTCGACAGGTTTTAGGGTTTCCTTTGGGCCACCCAAAATGTTTTTTAAATACTTTGGA	FALSE	hsa_circ_0079642	NM_015550	OSBPL3	oxysterol binding protein-like 3	ref|Homo sapiens oxysterol binding protein-like 3 (OSBPL3), transcript variant 1, mRNA [NM_015550]	chr7	24900000	24932240			circRNA	circBase
CUST_19604_PI438085371	3.89924	4.09565	4.04613	5.05791	4.01753	4.91114	4.3335	4.66988	4.8629	4.48904	0.742262	-0.43	down	0.10826	0.720761	no	TTTTTTCTAAGTTCTGGGATCAGCATTGGGCTTCCTGGTCCCCCGGGGCCCCCTGGCTTG	FALSE	hsa_circ_0019887	NM_000494	COL17A1	collagen, type XVII, alpha 1	ref|Homo sapiens collagen, type XVII, alpha 1 (COL17A1), mRNA [NM_000494]	chr10	106000000	105795321			circRNA	circBase
CUST_79488_PI438085371	6.18692	5.53903	5.92265	5.80839	5.84028	5.79136	5.16152	5.45672	5.88461	5.50888	1.23015	0.298838	up	0.108619	0.721146	no	GAAGGACCAGCAACCCAGACTACTACGGACTCATCTAACAAAACAGCACCGACTCCAGCA	FALSE	hsa_circ_0082424	NM_001018111	PODXL	podocalyxin-like	ref|Homo sapiens podocalyxin-like (PODXL), transcript variant 1, mRNA [NM_001018111]	chr7	131000000	131196192			circRNA	circBase
CUST_32631_PI438085371	3.48511	3.3773	3.32252	3.00423	3.69368	3.6641	3.2869	3.95387	3.58911	3.83815	0.817983	-0.289857	down	0.1088	0.721146	no	TTAAATACAGTCACTTAATTCCTTGGCCTTAACTTCATTAGAGGGGTGGTAGACTCGGAG	FALSE	hsa_circ_0033389	NM_001017963	HSP90AA1	heat shock protein 90kDa alpha (cytosolic), class A member 1	ref|Homo sapiens heat shock protein 90kDa alpha (cytosolic), class A member 1 (HSP90AA1), transcript variant 1, mRNA [NM_001017963]	chr14	103000000	102550320			circRNA	circBase
CUST_31492_PI438085371	3.11964	3.23003	3.3362	4.39635	2.21031	4.61363	3.51522	3.91556	4.05296	3.7462	0.611233	-0.710206	down	0.108922	0.721146	no	AAGGAAGCCATCTTGGAAATGGATTCCTATTGCTCGACTTCCTGCCGGGCGCTGGCAAGC	FALSE	hsa_circ_0032215	NM_015549	PLEKHG3	pleckstrin homology domain containing, family G (with RhoGef domain) member 3	ref|Homo sapiens pleckstrin homology domain containing, family G (with RhoGef domain) member 3 (PLEKHG3), mRNA [NM_015549]	chr14	65200000	65199178			circRNA	circBase
CUST_40659_PI438085371	1.91723	3.05586	3.63431	3.13279	3.92087	3.89962	3.46599	3.36849	4.32535	4.11284	0.614614	-0.702248	down	0.108939	0.721146	no	TGAGGAAACGGTCATACTATTGGCATTGGGGACTCCATTGCTGATTCTAAGACTTACCAG	FALSE	hsa_circ_0041884	NM_000937	POLR2A	polymerase (RNA) II (DNA directed) polypeptide A, 220kDa	ref|Homo sapiens polymerase (RNA) II (DNA directed) polypeptide A, 220kDa (POLR2A), mRNA [NM_000937]	chr17	7404607	7415333			circRNA	circBase
CUST_16621_PI438085371	3.26308	3.40172	1.67165	4.47651	2.9647	4.42469	4.12845	3.37669	3.69624	4.82371	0.523251	-0.934424	down	0.109036	0.721377	no	AACGGCAAAGGCTTGCTCTGCTCTTTACCTGGGGTTGCTGTCGAGGACCCTGTGCAAGAC	FALSE	hsa_circ_0016769	NM_000858	GUK1	guanylate kinase 1	ref|Homo sapiens guanylate kinase 1 (GUK1), transcript variant 2, mRNA [NM_000858]	chr1	228000000	228333768			circRNA	circBase
CUST_40136_PI438085371	4.7462	4.62526	4.81882	3.80062	5.04688	4.39653	5.35937	5.56382	5.58073	4.93081	0.678916	-0.558696	down	0.109283	0.721778	no	TTTATGCCACCTGAATAAAGAATGAATGGGCGTTTCTGGAGGAACAAGTTTGACCCGAGC	FALSE	hsa_circ_0041336	NM_000934	SERPINF2	serpin peptidase inhibitor, clade F (alpha-2 antiplasmin, pigment epithelium derived factor), member 2	ref|Homo sapiens serpin peptidase inhibitor, clade F (alpha-2 antiplasmin, pigment epithelium derived factor), member 2 (SERPINF2), transcript variant 1, mRNA [NM_000934]	chr17	1651891	1658559			circRNA	circBase
CUST_71843_PI438085371	5.52934	5.10028	5.6921	5.0549	5.42721	5.87319	5.32715	5.65873	5.77897	5.56323	0.823885	-0.279486	down	0.109443	0.721985	no	TGAAATATCTTTGGCTTGCAGCCAACAATGGGCACTGCGACAACACATCCTCCCCAGCCC	FALSE	hsa_circ_0074357	NM_014773	KIAA0141	KIAA0141	ref|Homo sapiens KIAA0141 (KIAA0141), transcript variant 1, mRNA [NM_014773]	chr5	141000000	141314151			circRNA	circBase
CUST_22080_PI438085371	3.92962	3.37941	3.85048	4.72368	3.92451	3.99715	3.47375	3.61075	3.16512	3.16339	1.39427	0.479507	up	0.109459	0.721985	no	ATAGATGATCAGTACTTGCTTGGAACCCAGGCGTTGCCCCCACTCTTCTCCCTCGGCTAC	FALSE	hsa_circ_0022478	NM_198335	GANAB	glucosidase, alpha; neutral AB	ref|Homo sapiens glucosidase, alpha; neutral AB (GANAB), transcript variant 3, mRNA [NM_198335]	chr11	62400000	62398308			circRNA	circBase
CUST_87245_PI438085371	3.29303	3.09192	3.43499	1.36998	3.07011	2.90115	3.61036	3.68649	3.94487	3.90654	0.591366	-0.757876	down	0.109501	0.721985	no	TACTCTAGAGGACTTGAACTGCCATGTCCTCTGAAGAAGGAAAGCTCTTCGTGGGAGGGC	FALSE	hsa_circ_0090504	NM_006743	RBM3	RNA binding motif (RNP1, RRM) protein 3	ref|Homo sapiens RNA binding motif (RNP1, RRM) protein 3 (RBM3), mRNA [NM_006743]	chrX	48400000	48434807			circRNA	circBase
CUST_74171_PI438085371	3.85181	3.16989	3.14187	3.16066	4.11258	3.64689	3.6112	3.97608	4.06659	4.43004	0.727593	-0.458796	down	0.109845	0.723636	no	ATCACTCAGGGGCAGCTGTTAGTAACAGGAGTATGGGAAGGCAAATACAACTTCTTCTGT	FALSE	hsa_circ_0076793	NM_001242828	ELOVL5			chr6	53100000	53141054			circRNA	circBase
CUST_11579_PI438085371	4.54009	4.62991	4.74283	4.96742	5.03527	4.94527	4.32771	4.49771	4.45585	4.38088	1.19883	0.261623	up	0.109901	0.723636	no	TTACGACTTTCTGGAAGTCACTGGGACAGAAGGCTCCTCCCTCTGGAGAGCGCAGCGCGC	FALSE	hsa_circ_0011507	NM_052896	CSMD2	CUB and Sushi multiple domains 2	ref|Homo sapiens CUB and Sushi multiple domains 2 (CSMD2), transcript variant 2, mRNA [NM_052896]	chr1	34400000	34630875			circRNA	circBase
CUST_42134_PI438085371	4.51723	4.37087	4.92587	4.62599	4.6767	4.50289	3.89062	4.35536	4.64517	4.31514	1.21545	0.281495	up	0.110381	0.724496	no	ACAGATGACTTCATTGCCAAAGTTGTTCAAAGGCTCTTCCTGGTCAGCAGCACTGCTATT	FALSE	hsa_circ_0043415	NM_004774	MED1	mediator complex subunit 1	ref|Homo sapiens mediator complex subunit 1 (MED1), mRNA [NM_004774]	chr17	37600000	37576171			circRNA	circBase
CUST_60185_PI438085371	2.85022	3.76707	3.95897	3.63875	3.93682	3.59351	4.17366	4.27552	4.47471	3.9163	0.728816	-0.456374	down	0.110682	0.724504	no	ATGAGGGCATCTGCTACCTCCCACACTGGTTCTCTTTCAACATGTTCGACCACCCTATTC	FALSE	hsa_circ_0062260	NM_005659	UFD1L	ubiquitin fusion degradation 1 like (yeast)	ref|Homo sapiens ubiquitin fusion degradation 1 like (yeast) (UFD1L), transcript variant 1, mRNA [NM_005659]	chr22	19500000	19463125			circRNA	circBase
CUST_31409_PI438085371	4.5646	4.26865	4.81827	3.08765	5.0785	4.20111	5.36343	5.24041	5.1787	5.61765	0.591838	-0.756727	down	0.110819	0.724504	no	CCTAAAATCTGATCGTCTGTTTTTTGTGATGGAGTTTGTGAATGGGGGTGACTTGATGTT	FALSE	hsa_circ_0032130	NM_006255	PRKCH	protein kinase C, eta	ref|Homo sapiens protein kinase C, eta (PRKCH), mRNA [NM_006255]	chr14	62000000	61997313			circRNA	circBase
CUST_82898_PI438085371	4.20068	4.50495	4.24674	4.82837	4.0327	4.26476	4.05149	4.35853	3.61285	3.72538	1.2835	0.360084	up	0.111782	0.727013	no	TGTCCAGAATAAAACCCTCCTCTGCCCACACAATGGCGGACCTCCGGAAACCGTAGATTC	FALSE	hsa_circ_0085944	NM_019037	EXOSC4	exosome component 4	ref|Homo sapiens exosome component 4 (EXOSC4), mRNA [NM_019037]	chr8	145000000	145135551			circRNA	circBase
CUST_27324_PI438085371	3.44971	3.34452	3.88224	1.38901	3.16339	3.18941	3.96726	4.48619	3.75602	4.13195	0.550802	-0.860394	down	0.111816	0.727013	no	TGGGCTCCATGGATGTGAAGGCAATTAATTGCTCATTTGCAAGTTTTCTCTAAATTTTCA	FALSE	hsa_circ_0027891	NM_014503	UTP20	UTP20, small subunit (SSU) processome component, homolog (yeast)	ref|Homo sapiens UTP20, small subunit (SSU) processome component, homolog (yeast) (UTP20), mRNA [NM_014503]	chr12	102000000	101761754			circRNA	circBase
CUST_20255_PI438085371	6.08495	5.68528	5.88514	5.79604	6.07542	6.04863	6.05511	6.56217	6.24817	5.87219	0.839798	-0.251886	down	0.111877	0.727013	no	AACTGCATGCAGGTTTGCTGGGGCTTTCACTCTGCGGCAGCGAATGCTCAACTTCGTCCA	FALSE	hsa_circ_0020562	NM_006659	TUBGCP2	tubulin, gamma complex associated protein 2	ref|Homo sapiens tubulin, gamma complex associated protein 2 (TUBGCP2), transcript variant 2, mRNA [NM_006659]	chr10	135000000	135097506			circRNA	circBase
CUST_16704_PI438085371	4.20876	3.28169	3.15363	3.27285	4.12475	4.09122	3.8675	3.75154	4.28083	4.33613	0.728446	-0.457107	down	0.112057	0.727013	no	GCATCTGCTGACTTGAAGGGCGGACAGGACTCGGGTTGTGTCACCCATCATCGATGTCAT	FALSE	hsa_circ_0016853	NM_004481	GALNT2	polypeptide N-acetylgalactosaminyltransferase 2	ref|Homo sapiens polypeptide N-acetylgalactosaminyltransferase 2 (GALNT2), transcript variant 1, mRNA [NM_004481]	chr1	230000000	230381896			circRNA	circBase
CUST_56169_PI438085371	3.20384	2.68846	3.66744	1.97295	3.34202	3.54766	3.54851	3.54723	3.82446	3.4747	0.653578	-0.613569	down	0.112159	0.727013	no	AAATTGACATTGAGATGTCTCTGAGTTGACGGGATTTCCTGAAATGTTGGGGGGACGTGT	FALSE	hsa_circ_0058065	NM_004044	ATIC	5-aminoimidazole-4-carboxamide ribonucleotide formyltransferase/IMP cyclohydrolase	ref|Homo sapiens 5-aminoimidazole-4-carboxamide ribonucleotide formyltransferase/IMP cyclohydrolase (ATIC), mRNA [NM_004044]	chr2	216000000	216190052			circRNA	circBase
CUST_26681_PI438085371	4.36225	4.09404	4.32292	4.25865	4.48732	4.39032	4.90816	4.75512	4.585	4.17738	0.836153	-0.258162	down	0.112161	0.727013	no	CATGAGAGAGCCCAAAACTGGCCTCATTGACTACAACCAGCTGGCACTGACTGCTCGACT	FALSE	hsa_circ_0027232	NM_001166357	SHMT2			chr12	57600000	57626358			circRNA	circBase
CUST_50894_PI438085371	5.32413	4.59315	4.65343	4.49359	5.12995	5.25663	4.69231	5.35736	5.33851	5.43471	0.770009	-0.377053	down	0.11218	0.727013	no	AGAACCGTGTGGGACTCACAGGGGCATGGTCTAGTGGCCCAGTCAGGACGCGGAAACACT	FALSE	hsa_circ_0052593	NM_134421	HPCAL1	hippocalcin-like 1	ref|Homo sapiens hippocalcin-like 1 (HPCAL1), transcript variant 2, mRNA [NM_134421]	chr2	10500000	10548860			circRNA	circBase
CUST_29132_PI438085371	3.49596	3.39065	3.18717	2.93853	3.54066	2.80961	4.14873	4.23365	4.1832	3.76362	0.698744	-0.517165	down	0.112399	0.727013	no	GGATGCTCCGAGGGTTGCTTTTACCCAAAGTAGTGGAAGATCGTGGTGTGCAAAGAACAG	FALSE	hsa_circ_0029760	NM_006437	PARP4	poly (ADP-ribose) polymerase family, member 4	ref|Homo sapiens poly (ADP-ribose) polymerase family, member 4 (PARP4), mRNA [NM_006437]	chr13	25000000	25058886			circRNA	circBase
CUST_77571_PI438085371	4.66119	4.43928	4.47713	4.52696	4.51259	4.58369	5.31555	5.23631	5.35374	4.3212	0.737814	-0.438671	down	0.112464	0.727013	no	ACACAGAAAGGGCGTTACCTACTGCGGAGAAAGTTCAGCAAGCAGTCTTACCATGGCCCA	FALSE	hsa_circ_0080405	NM_018264	TYW1	tRNA-yW synthesizing protein 1 homolog (S. cerevisiae)	ref|Homo sapiens tRNA-yW synthesizing protein 1 homolog (S. cerevisiae) (TYW1), mRNA [NM_018264]	chr7	66700000	66660324			circRNA	circBase
CUST_83601_PI438085371	6.83394	6.55641	6.73508	6.50098	6.88116	6.73126	6.40102	6.59138	6.53081	6.14237	1.16647	0.222145	up	0.112481	0.727013	no	AGTACCTCGTAGGTCCCGGAGGACTGCTTCCTGCCTACCCGACTTCAAATCTCAACCTGA	FALSE	hsa_circ_0086692	NM_018449	UBAP2	ubiquitin associated protein 2	ref|Homo sapiens ubiquitin associated protein 2 (UBAP2), transcript variant 1, mRNA [NM_018449]	chr9	33900000	33944637			circRNA	circBase
CUST_78255_PI438085371	5.90644	5.64491	5.82497	5.15431	5.79442	5.6446	5.27602	5.46414	5.39847	4.80756	1.27178	0.346851	up	0.112798	0.727013	no	TGGTGCTGTGGGGGAACGCGGTCCCCCAGGTGAGAGTGGTGCTGCCGGTCCTACTGGTCC	FALSE	hsa_circ_0081145	NM_000089	COL1A2	collagen, type I, alpha 2	ref|Homo sapiens collagen, type I, alpha 2 (COL1A2), mRNA [NM_000089]	chr7	94000000	94053755			circRNA	circBase
CUST_11094_PI438085371	4.38245	4.29647	4.94951	5.28406	4.64371	4.57388	5.43229	5.23996	5.88859	4.97164	0.702208	-0.510031	down	0.112877	0.727013	no	CTCACAGGGGCAACTCCATGGGAAGAACCTGGTTTTTAGTGACGGCTACGTGGTAAAGGA	FALSE	hsa_circ_0011008	NM_002953	RPS6KA1	ribosomal protein S6 kinase, 90kDa, polypeptide 1	ref|Homo sapiens ribosomal protein S6 kinase, 90kDa, polypeptide 1 (RPS6KA1), transcript variant 1, mRNA [NM_002953]	chr1	26900000	26888154			circRNA	circBase
CUST_10844_PI438085371	4.45698	4.47535	4.30354	4.56936	4.96533	4.55579	4.85316	4.84186	5.06407	4.70098	0.841444	-0.249061	down	0.112915	0.727013	no	CTGCCGGCCAACGACCTGGGCAGTGGGGACCTGGGCAGCGGGGACTTCCAGATGGTTTAT	FALSE	hsa_circ_0010755	NM_005529	HSPG2	heparan sulfate proteoglycan 2	ref|Homo sapiens heparan sulfate proteoglycan 2 (HSPG2), transcript variant 2, mRNA [NM_005529]	chr1	22200000	22222459			circRNA	circBase
CUST_21752_PI438085371	3.57332	4.25086	2.97838	3.60328	3.82821	3.38679	3.37582	3.34788	1.60758	2.96499	1.63603	0.7102	up	0.112942	0.727013	no	AAAGGAGAGCCCTTCTGGCTGAGAGCAGCACCAACACCACCCAGGATGAGCAGCGCAGGT	FALSE	hsa_circ_0022141	NM_003627	SLC43A1	solute carrier family 43 (amino acid system L transporter), member 1	ref|Homo sapiens solute carrier family 43 (amino acid system L transporter), member 1 (SLC43A1), transcript variant 1, mRNA [NM_003627]	chr11	57300000	57268802			circRNA	circBase
CUST_37428_PI438085371	3.7588	3.60975	3.84432	4.58828	3.24691	3.8298	2.79843	3.40962	3.34305	3.21507	1.40485	0.490418	up	0.112956	0.727013	no	TACAGGCAAGATCGAGCTGAAGGACTGCGCGGCTGGCTCTCCTCTAGTATGGCCAATGAA	FALSE	hsa_circ_0038505	NM_018119	POLR3E	polymerase (RNA) III (DNA directed) polypeptide E (80kD)	ref|Homo sapiens polymerase (RNA) III (DNA directed) polypeptide E (80kD) (POLR3E), transcript variant 1, mRNA [NM_018119]	chr16	22300000	22320831			circRNA	circBase
CUST_8463_PI438085371	4.67129	3.82192	4.13861	3.61155	4.22336	3.36065	3.85566	3.87324	3.99441	3.38206	1.31964	0.400143	up	0.113715	0.730343	no	ATGAGACTTGGTGCACTCTATACCTACTGGGTTCCCCTGGTGCTGCGAGTGGCTGAGATG	FALSE	hsa_circ_0008253	NM_006045	ATP9A	ATPase, class II, type 9A	ref|Homo sapiens ATPase, class II, type 9A (ATP9A), mRNA [NM_006045]	chr20	50300000	50346517			circRNA	circBase
CUST_46728_PI438085371	5.26737	4.91253	5.21977	4.39944	4.99457	5.23141	5.03527	5.38544	5.40604	5.23255	0.812586	-0.299408	down	0.113725	0.730343	no	ATCGAGATGGACAAGCGGGAGGGCAAATACGACATGGGCATCCTGGGACCCCTGTGCCTC	FALSE	hsa_circ_0048192	NM_014963	SBNO2	strawberry notch homolog 2 (Drosophila)	ref|Homo sapiens strawberry notch homolog 2 (Drosophila) (SBNO2), transcript variant 1, mRNA [NM_014963]	chr19	1110743	1113703			circRNA	circBase
CUST_49284_PI438085371	5.19791	4.95457	4.22	4.59876	4.28254	3.74971	4.81524	4.40469	4.08971	3.67234	1.41855	0.504418	up	0.113796	0.730395	no	ATCAACAACGTTCTCATGTCTCTCTCAGGGATGTGCCCTTCTCGTAAAGTTGTTCAATGG	FALSE	hsa_circ_0050868	NM_007181	MAP4K1			chr19	39100000	39092165			circRNA	circBase
CUST_77342_PI438085371	6.78807	3.85981	4.8501	2.90627	5.32555	2.30642	3.94705	3.9321	4.01384	2.93471	2.49516	1.31913	up	0.113937	0.730896	no	GGGCGGCAAGGGCGGGAAAGGACGCATAGGAGTGGTCATATCATCCTACATGCATTTCAC	FALSE	hsa_circ_0080152	NM_022748	TNS3	tensin 3	ref|Homo sapiens tensin 3 (TNS3), mRNA [NM_022748]	chr7	47400000	47467974			circRNA	circBase
CUST_37015_PI438085371	4.76391	4.64669	5.0334	4.63058	4.69128	4.98117	4.25743	4.32742	4.54674	4.2888	1.2082	0.272861	up	0.114216	0.731903	no	GAGGAGAACGGACTGGAATGTCACGTGGAATACCAGCAACCCCGACTTCACCAAGTGCTT	FALSE	hsa_circ_0038078	NM_004996	ABCC1	ATP-binding cassette, sub-family C (CFTR/MRP), member 1	ref|Homo sapiens ATP-binding cassette, sub-family C (CFTR/MRP), member 1 (ABCC1), mRNA [NM_004996]	chr16	16100000	16184445			circRNA	circBase
CUST_37012_PI438085371	4.68447	4.56533	5.11638	4.90125	4.76579	4.80108	4.41256	4.4159	4.7395	3.6186	1.32787	0.409113	up	0.114441	0.732248	no	GGATCACAGGGACTGGAATGTCACGTGGAATACCAGCAACCCCGACTTCACCAAGTGCTT	FALSE	hsa_circ_0038075	NM_004996	ABCC1	ATP-binding cassette, sub-family C (CFTR/MRP), member 1	ref|Homo sapiens ATP-binding cassette, sub-family C (CFTR/MRP), member 1 (ABCC1), mRNA [NM_004996]	chr16	16100000	16127027			circRNA	circBase
CUST_38706_PI438085371	3.30243	4.25273	4.28083	4.48006	3.32669	3.86337	3.7288	3.38087	2.65387	3.02173	1.51448	0.598819	up	0.114463	0.732248	no	TGCTGCAGAAGTATAGCCTTCACAGACCTCCCGGCCAACCTCTACCCCACCGTAGGCCTG	FALSE	hsa_circ_0039860	NM_020850	RANBP10	RAN binding protein 10	ref|Homo sapiens RAN binding protein 10 (RANBP10), mRNA [NM_020850]	chr16	67800000	67771938			circRNA	circBase
CUST_66808_PI438085371	5.68609	5.22287	5.57806	5.90783	5.87394	6.51488	5.70125	5.81193	6.11399	5.82616	0.790105	-0.339884	down	0.11484	0.73344	no	TGTTGTGAAAAGGACGGGTTCGACCTCCTGACAGTGGGCCTCCACCATTGCCAACATCCT	FALSE	hsa_circ_0069130	NM_001134647	AFAP1	actin filament associated protein 1	ref|Homo sapiens actin filament associated protein 1 (AFAP1), transcript variant A, mRNA [NM_001134647]	chr4	7780488	7857301			circRNA	circBase
CUST_8032_PI438085371	1.97842	2.58487	3.2789	2.70136	3.57787	2.74655	3.38193	3.81442	3.77274	3.40387	0.65993	-0.599616	down	0.114844	0.73344	no	AGTGATTTGGGTACTCGTCCTCACAAGTGCCCAGACTGCGACATGGCCTTTGTGACCAGT	FALSE	hsa_circ_0007801	NM_006565	CTCF	CCCTC-binding factor (zinc finger protein)	ref|Homo sapiens CCCTC-binding factor (zinc finger protein) (CTCF), transcript variant 1, mRNA [NM_006565]	chr16	67700000	67655494			circRNA	circBase
CUST_63857_PI438085371	4.43367	3.71843	3.82937	4.27444	3.56432	3.75321	3.87415	3.79897	3.24466	2.75844	1.39296	0.478157	up	0.11502	0.73379	no	CCACGGCCTGCTGACCGTTGAGAAGCTCATCTCCAAGGGTCGGATCCTCACCATGGCGAA	FALSE	hsa_circ_0066063	NM_015136	STAB1	stabilin 1	ref|Homo sapiens stabilin 1 (STAB1), mRNA [NM_015136]	chr3	52500000	52545761			circRNA	circBase
CUST_44744_PI438085371	3.91206	3.31226	3.2663	4.74241	4.39944	5.61225	4.0222	4.4186	4.35254	4.74507	0.614022	-0.703637	down	0.115237	0.734218	no	TGAGCACGCTGCTGTGTGAGCAGCAGGTGGGGTTTTTCGGCTACGTCAGCTTCACCGAGG	FALSE	hsa_circ_0046127	NM_001037984	SLC38A10	solute carrier family 38, member 10	ref|Homo sapiens solute carrier family 38, member 10 (SLC38A10), transcript variant 1, mRNA [NM_001037984]	chr17	79200000	79249951			circRNA	circBase
CUST_10495_PI438085371	4.92587	5.77677	4.58518	5.99015	4.55333	5.4988	4.5438	4.22235	3.50908	4.13533	1.72236	0.78439	up	0.11534	0.734218	no	CTACCTTCCCAACCCTTGCTGGCCTCAGAACACCAGCGCCCTCCCTCCGGTGCAGCCCTG	FALSE	hsa_circ_0010400	NM_001040125	PQLC2	PQ loop repeat containing 2	ref|Homo sapiens PQ loop repeat containing 2 (PQLC2), transcript variant 1, mRNA [NM_001040125]	chr1	19600000	19644335			circRNA	circBase
CUST_26192_PI438085371	4.96913	4.98962	5.07784	5.28154	4.9979	5.39365	4.16514	4.68447	4.5562	4.2893	1.36175	0.445457	up	0.115744	0.734534	no	ACTGACCAGAACTAGAAGGGCCGCCCCATCGTGTCCGCTAGTGCCTCCCTCACCATCTTC	FALSE	hsa_circ_0026737	NM_002205	ITGA5	integrin, alpha 5 (fibronectin receptor, alpha polypeptide)	ref|Homo sapiens integrin, alpha 5 (fibronectin receptor, alpha polypeptide) (ITGA5), mRNA [NM_002205]	chr12	54800000	54798030			circRNA	circBase
CUST_13640_PI438085371	1.38263	2.42157	2.12503	1.18581	3.09293	1.02323	3.84207	3.58777	3.91274	3.53727	0.454067	-1.13902	down	0.11584	0.734534	no	GGCGAGTCTGTGAGTTCTCTGGTGATGTTGATAGCCTGGAACTGGGGGACATGGTCGAGT	FALSE	hsa_circ_0013646	NM_001242891	CSDE1			chr1	115000000	115267954			circRNA	circBase
CUST_86056_PI438085371	3.72717	4.07467	3.9914	4.79544	4.00981	4.12384	3.74995	3.45581	3.92068	3.24351	1.3388	0.420939	up	0.115904	0.734534	no	CTCTGCGGAGGTGCCTGTCAAAGGTCGAGGCCTTTCCTCCCGTATTCCTCCTCGATTTGC	FALSE	hsa_circ_0089235	NM_013318	PRRC2B	proline-rich coiled-coil 2B	ref|Homo sapiens proline-rich coiled-coil 2B (PRRC2B), mRNA [NM_013318]	chr9	134000000	134357195			circRNA	circBase
CUST_12447_PI438085371	3.63482	3.67658	3.42345	2.90102	4.12977	3.61441	4.23935	3.6545	4.26178	4.17176	0.739573	-0.435235	down	0.115945	0.734534	no	ACAGAAATGTTGATGTGGTACTTGAAGACACCTGTACTGTTGCAGGGGCGGAGGCGGCGG	FALSE	hsa_circ_0012412	NM_007051	FAF1	Fas (TNFRSF6) associated factor 1	ref|Homo sapiens Fas (TNFRSF6) associated factor 1 (FAF1), mRNA [NM_007051]	chr1	51300000	51425936			circRNA	circBase
CUST_36516_PI438085371	4.22141	5.11729	4.08046	5.03067	4.05138	3.97313	4.58308	4.11968	3.5297	3.63577	1.4459	0.531971	up	0.115956	0.734534	no	TCAACTTCTGCTGACTCTGCTTCCTCCTCCGATACTTCCCGCAGTCGGAGCGGTGGTGCC	FALSE	hsa_circ_0037559	NM_016333	SRRM2	serine/arginine repetitive matrix 2	ref|Homo sapiens serine/arginine repetitive matrix 2 (SRRM2), mRNA [NM_016333]	chr16	2806334	2809662			circRNA	circBase
CUST_9927_PI438085371	3.68107	4.06318	4.0229	4.35146	2.35673	3.51224	3.09442	3.20686	1.67869	2.81961	1.78102	0.832703	up	0.115959	0.734534	no	TCTCTCATCAGCCCTGCCCTCACTGCAGTGCTCTACGACCTGAGCCGTCAGATTCCACAG	FALSE	hsa_circ_0009823	NM_004958	MTOR	mechanistic target of rapamycin (serine/threonine kinase)	ref|Homo sapiens mechanistic target of rapamycin (serine/threonine kinase) (MTOR), mRNA [NM_004958]	chr1	11300000	11300604			circRNA	circBase
CUST_12784_PI438085371	3.71798	3.29473	4.13362	3.98533	4.08882	3.95092	4.92445	4.87867	4.8501	3.51666	0.668934	-0.580064	down	0.116063	0.73472	no	TTCACACAGCATCACCGACCTGTCATTACAGGACCCAGAGATTCAAGTCAATCTGAAAGT	FALSE	hsa_circ_0012755	NM_001134673	NFIA	nuclear factor I/A	ref|Homo sapiens nuclear factor I/A (NFIA), transcript variant 1, mRNA [NM_001134673]	chr1	61700000	61849037			circRNA	circBase
CUST_81033_PI438085371	5.45046	5.2505	6.11826	5.52437	5.96957	5.97196	5.94964	5.77293	6.18424	5.98524	0.806546	-0.310171	down	0.116441	0.735587	no	TCATTGCCTGAATAAAAACTGTTTACCACTGTTAGGGCTGCTGGAGTCCTCTGCAGAGAA	FALSE	hsa_circ_0084015	NM_006283	TACC1	transforming, acidic coiled-coil containing protein 1	ref|Homo sapiens transforming, acidic coiled-coil containing protein 1 (TACC1), transcript variant 1, mRNA [NM_006283]	chr8	38700000	38710546			circRNA	circBase
CUST_77705_PI438085371	6.83524	5.29013	5.19153	3.76362	6.38483	3.50586	4.72053	4.86012	4.64166	4.56733	2.04766	1.03397	up	0.116442	0.735587	no	CATGAGGCAGGGTGGCGGGAAGAGGAGGCGCGAGAATGGAGGTGGAGGCCGTCTGTGGTG	FALSE	hsa_circ_0080555	NM_181471	RFC2	replication factor C (activator 1) 2, 40kDa	ref|Homo sapiens replication factor C (activator 1) 2, 40kDa (RFC2), transcript variant 1, mRNA [NM_181471]	chr7	73700000	73668738			circRNA	circBase
CUST_59083_PI438085371	4.83898	4.3372	4.62221	2.66023	4.98484	4.43863	5.17976	5.03938	5.28647	5.53636	0.571401	-0.807425	down	0.117043	0.7368	no	AGCTGTGTCCCATGCACCTGCGACCCTCGGGGAGCCCTGGACCAGCTCTGTGGGGCGGGA	FALSE	hsa_circ_0061098	NM_005560	LAMA5	laminin, alpha 5	ref|Homo sapiens laminin, alpha 5 (LAMA5), mRNA [NM_005560]	chr20	60900000	60912994			circRNA	circBase
CUST_57705_PI438085371	4.03357	3.54884	3.71396	3.12068	3.84988	3.58247	4.03338	4.17902	4.0178	4.09274	0.796807	-0.327697	down	0.117079	0.7368	no	ATTCACTAATATCCGCGAAGAAGCTAAGAGCCATCCATTTTCAGTGGTTGGGGTGACTCA	FALSE	hsa_circ_0059664	NM_001042472	ABHD12			chr20	25300000	25290211			circRNA	circBase
CUST_66640_PI438085371	4.50544	4.34506	4.92273	4.35634	4.9927	4.61635	4.44681	4.23132	4.2662	3.54638	1.32229	0.403042	up	0.117101	0.7368	no	TACACGTTCGCAGAGGGAGAGACAAGCTCAACGAGAAGATGCCCTCGAGCTCACGGAGAA	FALSE	hsa_circ_0068956	NM_003703	NOP14	NOP14 nucleolar protein	ref|Homo sapiens NOP14 nucleolar protein (NOP14), transcript variant 2, mRNA [NM_003703]	chr4	2951660	2955372			circRNA	circBase
CUST_68992_PI438085371	3.53469	3.56873	3.79357	2.90264	3.7649	3.28477	1.97989	3.13099	3.24676	3.28857	1.44064	0.526709	up	0.117242	0.7368	no	ACCTATGCAGATGCACAAAGCAGGGTCATCAGAAGCCTCTCGATTCAAAAGATGATAATA	FALSE	hsa_circ_0071375	NM_007246	KLHL2	kelch-like family member 2	ref|Homo sapiens kelch-like family member 2 (KLHL2), transcript variant 1, mRNA [NM_007246]	chr4	166000000	166184511			circRNA	circBase
CUST_33811_PI438085371	3.91677	3.81337	4.03832	3.94141	3.98616	4.20668	4.07587	3.96726	4.20921	3.88811	0.913693	-0.130219	down	0.117337	0.7368	no	TGTAGAAAAGAAAATGCTGCTCAAATTCCAGTGGCTACTCCACAGGTCTCTCCTAACACA	FALSE	hsa_circ_0034754	NM_001164273	MGA	MGA, MAX dimerization protein	ref|Homo sapiens MGA, MAX dimerization protein (MGA), transcript variant 1, mRNA [NM_001164273]	chr15	42000000	42042813			circRNA	circBase
CUST_14783_PI438085371	3.23392	3.78749	4.13219	3.7718	3.3372	3.59916	4.10684	4.18806	3.91582	4.19618	0.785298	-0.348687	down	0.117478	0.7368	no	AGTAAAGCTTTTCTTCTCCCGACTGCTGCTGGCTACAGCAAACATCATTCAAGATGTCCA	FALSE	hsa_circ_0014869	NR_028103	DCAF8			chr1	160000000	160213824			circRNA	circBase
CUST_61094_PI438085371	3.88406	3.82796	4.03981	4.04626	4.09982	2.78238	3.13094	3.82306	3.48819	4.17415	1.41405	0.499837	up	0.117558	0.7368	no	AGTGTTTACCAGTATTAAATTCTCAGCCACTCCGCCACCAGGAATACTTGAAGATGCTGG	FALSE	hsa_circ_0063231	NM_024313	NOL12	nucleolar protein 12	ref|Homo sapiens nucleolar protein 12 (NOL12), mRNA [NM_024313]	chr22	38100000	38089478			circRNA	circBase
CUST_9639_PI438085371	3.54607	4.03638	3.87397	2.58201	3.3238	3.19071	4.14376	4.17415	4.57564	4.31957	0.655959	-0.608323	down	0.117562	0.7368	no	CAAGAAATAGGACCACCTTTCACTCACCTGAGGACTCCACAGAAGATGGTATATTATGGG	FALSE	hsa_circ_0009529	NM_024654	NOL9	nucleolar protein 9	ref|Homo sapiens nucleolar protein 9 (NOL9), mRNA [NM_024654]	chr1	6592522	6593501			circRNA	circBase
CUST_36541_PI438085371	4.58607	3.66884	3.87861	3.21499	4.53078	1.64816	3.9343	3.86223	3.44816	2.5101	1.85996	0.895268	up	0.117658	0.7368	no	ACAGACTGCTGGGTGACTGGCTGGGGGTACATCAAAGAGGATGAGGGACCATGCGGCCGA	FALSE	hsa_circ_0037584	NM_006799	PRSS21			chr16	2867801	2868970			circRNA	circBase
CUST_19464_PI438085371	2.97439	2.53208	3.67613	4.19101	3.15107	4.4855	3.73819	3.42719	3.82963	3.98809	0.664903	-0.588785	down	0.117837	0.7368	no	AGTCGTTCCGATAGACACGTCAGAGCACCGAGGGCTGCTTTCAATCCGCTATCCCATGGA	FALSE	hsa_circ_0019742	NM_005736	ACTR1A	ARP1 actin-related protein 1 homolog A, centractin alpha (yeast)	ref|Homo sapiens ARP1 actin-related protein 1 homolog A, centractin alpha (yeast) (ACTR1A), mRNA [NM_005736]	chr10	104000000	104248032			circRNA	circBase
CUST_79038_PI438085371	3.94577	3.73742	4.07967	3.96372	3.76505	4.13362	3.31309	3.34752	3.78816	3.41199	1.23067	0.299449	up	0.117976	0.7368	no	ATCTCCATTGAAGTGAGAGATTTTTCTTGAGGCTGAATAGAAACGGGCTTCCCAAAGCCC	FALSE	hsa_circ_0081968	NM_014705	DOCK4	dedicator of cytokinesis 4	ref|Homo sapiens dedicator of cytokinesis 4 (DOCK4), mRNA [NM_014705]	chr7	111000000	111585853			circRNA	circBase
CUST_82103_PI438085371	3.84278	3.81103	3.91069	2.15066	3.62322	3.70821	4.45997	4.1216	4.22465	3.9423	0.649018	-0.62367	down	0.118043	0.7368	no	GGCATCACAGGGCTCTGGAACTTCATCCATTCTCTATGAAACCTCTTCTGAGGCGGGCGA	FALSE	hsa_circ_0085112	NM_003114	SPAG1	sperm associated antigen 1	ref|Homo sapiens sperm associated antigen 1 (SPAG1), transcript variant 1, mRNA [NM_003114]	chr8	101000000	101237567			circRNA	circBase
CUST_21749_PI438085371	3.83472	4.19101	4.40013	4.56833	4.473	4.37621	3.60523	3.86732	4.23714	3.47464	1.30254	0.38133	up	0.118079	0.7368	no	TTGCAAGTCTTAGAGGAAATAAAAAGGGAAGTGAGAGACTGGGTCTGTCCCCTTACGCAA	FALSE	hsa_circ_0022138	NM_003627	SLC43A1	solute carrier family 43 (amino acid system L transporter), member 1	ref|Homo sapiens solute carrier family 43 (amino acid system L transporter), member 1 (SLC43A1), transcript variant 1, mRNA [NM_003627]	chr11	57300000	57259335			circRNA	circBase
CUST_73951_PI438085371	4.40411	3.97815	2.29789	4.44423	4.3296	4.3582	4.89463	4.60177	4.89972	4.87286	0.560723	-0.834639	down	0.118205	0.7368	no	GCTTGTGCTGATGGGCTTTCCTTCTAAAACAGACAGCCCTAGCTGTGAATATTCTCGGTT	FALSE	hsa_circ_0076572	NM_020750	XPO5	exportin 5	ref|Homo sapiens exportin 5 (XPO5), mRNA [NM_020750]	chr6	43500000	43526328			circRNA	circBase
CUST_86404_PI438085371	3.53398	3.94968	3.93973	3.05605	3.91126	3.69255	3.98119	3.97231	4.15338	4.69812	0.746714	-0.421372	down	0.118477	0.7368	no	ATATGAAGAAGGCATTTCTATTTTAGAAAGCAGTTCGGGCTTTGTTCGCGGGGGTCACAG	FALSE	hsa_circ_0089600	NM_021138	TRAF2	TNF receptor-associated factor 2	ref|Homo sapiens TNF receptor-associated factor 2 (TRAF2), mRNA [NM_021138]	chr9	140000000	139794124			circRNA	circBase
CUST_40613_PI438085371	3.5531	3.50846	3.83933	4.13499	3.85999	4.33039	3.9463	4.28178	3.65324	4.15877	0.815116	-0.294923	down	0.118941	0.7368	no	TTAAAGCCTCCGTGCTTCGCTCAGGTCTGCGGGGTTTCCGAGAGGCTCGCCGGGATTTCT	FALSE	hsa_circ_0041835	NM_014716	ACAP1	ArfGAP with coiled-coil, ankyrin repeat and PH domains 1	ref|Homo sapiens ArfGAP with coiled-coil, ankyrin repeat and PH domains 1 (ACAP1), mRNA [NM_014716]	chr17	7246697	7254793			circRNA	circBase
CUST_38713_PI438085371	4.51928	4.94068	4.42268	4.8047	4.86599	3.86514	4.95643	4.26491	3.21855	4.51999	1.45969	0.545661	up	0.118961	0.7368	no	GGTTGCCGCTGCCGCTGCCGCCATCGTGCCAGCCCCTCGGGGAAGGGACAGTCGGCCGCA	FALSE	hsa_circ_0039867	NM_005796	NUTF2	nuclear transport factor 2	ref|Homo sapiens nuclear transport factor 2 (NUTF2), mRNA [NM_005796]	chr16	67900000	67880888			circRNA	circBase
CUST_40431_PI438085371	4.74219	4.3593	2.89907	5.12023	3.69566	3.36775	4.10525	3.17512	3.43177	2.85972	1.71163	0.775368	up	0.119081	0.7368	no	AAGGCCCGAGAAGACGCACCGCCCCCTCTCAGTCACTCCCAAGATGGCGGACCTACTGGG	FALSE	hsa_circ_0041648	NM_004890	SPAG7	sperm associated antigen 7	ref|Homo sapiens sperm associated antigen 7 (SPAG7), mRNA [NM_004890]	chr17	4871014	4871132			circRNA	circBase
CUST_75167_PI438085371	3.58515	4.47764	4.16916	4.11673	4.32912	3.59285	3.92291	3.43812	4.34573	3.02479	1.38576	0.47068	up	0.119163	0.7368	no	GCTACAAAAGAACCGCCAAGACCCATTGCTCCTCCTCAGCTTCTTGGTGTTGGGCCTACA	FALSE	hsa_circ_0077810	NM_001135648	PTPRK			chr6	128000000	128505870			circRNA	circBase
CUST_12599_PI438085371	3.0155	3.01826	3.56262	3.50593	3.5297	3.2747	3.6551	3.43418	3.87499	4.02195	0.797866	-0.325782	down	0.119198	0.7368	no	AGTAAAAATCGAAGAGGCATCTCCCTACACTTTGGTCAACATCTGCCTGAATGTCCTGAT	FALSE	hsa_circ_0012566	NM_001004339	ZYG11A	zyg-11 family member A, cell cycle regulator	ref|Homo sapiens zyg-11 family member A, cell cycle regulator (ZYG11A), mRNA [NM_001004339]	chr1	53300000	53352725			circRNA	circBase
CUST_55504_PI438085371	5.27602	4.78428	5.35522	5.06755	5.40139	5.20012	4.86984	4.95686	4.91161	4.24798	1.26542	0.339611	up	0.11922	0.7368	no	TAACAGAGGTGAAAGAGGATCTGAGGGTCCCGCTGGCATTCCTGGAGCTCCTGGACTGAT	FALSE	hsa_circ_0057385	NM_000090	COL3A1	collagen, type III, alpha 1	ref|Homo sapiens collagen, type III, alpha 1 (COL3A1), mRNA [NM_000090]	chr2	190000000	189872868			circRNA	circBase
CUST_2606_PI438085371	3.45776	3.88239	4.28296	4.60824	4.04348	5.02578	4.06912	4.88949	4.55948	4.11998	0.71807	-0.477803	down	0.119301	0.7368	no	ACCACAGTCAGGCTGCTCCCGGCAGATCGGCTTCTCCTTTGTACGACCCAAGCTCTGTGC	FALSE	hsa_circ_0002056	NR_024386	PLEKHM1P			chr17	62800000	62793527			circRNA	circBase
CUST_39842_PI438085371	3.85011	3.65633	4.10019	2.62444	4.40911	4.02698	4.12784	4.01149	4.75901	4.76159	0.655494	-0.609346	down	0.119505	0.7368	no	ATGGATTTCCACCAAAGGCTCTGCTTTGCAGGATCAAGCCTCAAGGCTGGGGGTTCCCGT	FALSE	hsa_circ_0041028	NM_000135	FANCA	Fanconi anemia, complementation group A	ref|Homo sapiens Fanconi anemia, complementation group A (FANCA), transcript variant 1, mRNA [NM_000135]	chr16	89800000	89877479			circRNA	circBase
CUST_50843_PI438085371	4.93859	4.47137	5.04406	4.86548	4.99915	5.13033	4.27451	4.26452	4.70222	3.95643	1.3178	0.398129	up	0.119644	0.7368	no	ATGTCTGCGATTCCTGCTGAGGAGAGCGACCAGCTGCTGATCCGACCCCTGTTCCTCACC	FALSE	hsa_circ_0052540	NM_016207	CPSF3	cleavage and polyadenylation specific factor 3, 73kDa	ref|Homo sapiens cleavage and polyadenylation specific factor 3, 73kDa (CPSF3), mRNA [NM_016207]	chr2	9563867	9563952			circRNA	circBase
CUST_22349_PI438085371	5.72258	5.86432	5.66562	5.31481	5.49087	4.97187	5.72479	5.49153	5.27459	5.20376	1.21279	0.278333	up	0.119783	0.7368	no	TGGCCTCCTCTGCCCCGATGGACACCAACCTCTTGAGCAATATCCAGAAGCTATTCTCTG	FALSE	hsa_circ_0022768	NM_013265	VPS51	vacuolar protein sorting 51 homolog (S. cerevisiae)	ref|Homo sapiens vacuolar protein sorting 51 homolog (S. cerevisiae) (VPS51), transcript variant 1, mRNA [NM_013265]	chr11	64900000	64879180			circRNA	circBase
CUST_30222_PI438085371	4.5329	4.21772	4.21302	3.86417	4.02195	3.72905	4.0777	4.30307	3.40676	3.62993	1.26633	0.340649	up	0.11988	0.7368	no	TTATTTTCTGCATTCTGGTTCTCCCACCCACGGTGTACCTGAGGGTAACCGAAAATATTC	FALSE	hsa_circ_0030897	NM_024537	CARS2	cysteinyl-tRNA synthetase 2, mitochondrial (putative)	ref|Homo sapiens cysteinyl-tRNA synthetase 2, mitochondrial (putative) (CARS2), mRNA [NM_024537]	chr13	111000000	111340173			circRNA	circBase
CUST_86363_PI438085371	2.9736	3.26137	3.79427	3.99642	4.01384	4.55284	3.85448	4.19618	4.50996	3.47036	0.702776	-0.508864	down	0.120044	0.7368	no	GCACCTACCGCCGTAGGGTGTGTGCTGTCCGGGCTCACGGGGACCCTGTCTCCGAGTCGT	FALSE	hsa_circ_0089558	NM_016215	EGFL7			chr9	140000000	139563125			circRNA	circBase
CUST_12540_PI438085371	5.06312	5.4006	4.86104	5.34048	4.95477	4.06475	4.968	4.9985	4.87383	4.92409	1.2818	0.35817	up	0.120162	0.7368	no	ATGAACCTCCCAGCCCCTCCAGGTGCCTTCGCCCTTGACGGATGAGGAGGGTGACTTCAT	FALSE	hsa_circ_0012505	NM_032449	CC2D1B	coiled-coil and C2 domain containing 1B	ref|Homo sapiens coiled-coil and C2 domain containing 1B (CC2D1B), mRNA [NM_032449]	chr1	52800000	52822798			circRNA	circBase
CUST_77169_PI438085371	3.71469	3.32264	3.6296	3.26074	3.21552	3.87085	2.00535	1.7495	2.61043	3.04275	1.70865	0.772861	up	0.120236	0.7368	no	AGCTGGCTGAGCAGAAAGCCCGAGAGGAAGTTTGGCGTGGTGGTGGTTGGTGTTGGCCGA	FALSE	hsa_circ_0079968	NM_001253823	BLVRA			chr7	43800000	43832411			circRNA	circBase
CUST_81090_PI438085371	4.41648	4.67493	4.86754	3.95951	5.07629	5.28056	4.58935	4.85366	5.02952	5.27186	0.754693	-0.406038	down	0.120378	0.7368	no	TTTGAAATTGGAGCCACAGTTTACCCTGTTGCTATCAAGTGGGCTACCTTGAGAATGGAG	FALSE	hsa_circ_0084072	NM_178819	AGPAT6	1-acylglycerol-3-phosphate O-acyltransferase 6	ref|Homo sapiens 1-acylglycerol-3-phosphate O-acyltransferase 6 (AGPAT6), mRNA [NM_178819]	chr8	41500000	41472567			circRNA	circBase
CUST_79407_PI438085371	2.77755	3.3246	3.51145	2.10847	3.30812	3.52696	3.66328	3.07777	3.4787	3.70466	0.714875	-0.484237	down	0.120515	0.73725	no	TTGATGTTTCTCTACATCATAAAGACCAAAGAGTCAGGAATGCTTGGATGCAGGGGGAGG	FALSE	hsa_circ_0082342	NM_032842	TMEM209	transmembrane protein 209	ref|Homo sapiens transmembrane protein 209 (TMEM209), transcript variant 1, mRNA [NM_032842]	chr7	130000000	129843950			circRNA	circBase
CUST_17713_PI438085371	6.90148	6.36807	6.81469	6.94452	6.95992	7.25608	6.88116	7.0969	7.08596	6.83614	0.850563	-0.233511	down	0.120819	0.738144	no	CTTACCCAAAGTGTATGCAGGGCCTCCTCCAAGTGGTGCCTACCTGGTTGCAGGGAACGC	FALSE	hsa_circ_0017903	NM_003473	STAM	signal transducing adaptor molecule (SH3 domain and ITAM motif) 1	ref|Homo sapiens signal transducing adaptor molecule (SH3 domain and ITAM motif) 1 (STAM), transcript variant 1, mRNA [NM_003473]	chr10	17800000	17750950			circRNA	circBase
CUST_27306_PI438085371	5.26237	5.19702	5.42247	4.83967	5.22671	4.93519	5.48559	5.79279	5.53341	5.79965	0.801249	-0.319678	down	0.120922	0.738144	no	GCAGTCTGGGTCCTCTCTAATAAATAGTGACATTATCTTTGTGAAGTTGCATGCCCCATG	FALSE	hsa_circ_0027873	NM_178826	ANO4	anoctamin 4	ref|Homo sapiens anoctamin 4 (ANO4), transcript variant 3, mRNA [NM_178826]	chr12	101000000	101442179			circRNA	circBase
CUST_60373_PI438085371	4.94016	3.49827	4.00313	3.19886	4.63946	1.83225	3.38899	3.60375	3.98963	3.18706	1.80956	0.855641	up	0.120944	0.738144	no	ACTGCGACAAGGAGGGGGAGAACATCTGCTTTGAGGTGGAGGGCAGAGGCTGCGACTACA	FALSE	hsa_circ_0062454	NM_003935	TOP3B	topoisomerase (DNA) III beta	ref|Homo sapiens topoisomerase (DNA) III beta (TOP3B), transcript variant 1, mRNA [NM_003935]	chr22	22300000	22326323			circRNA	circBase
CUST_4761_PI438085371	5.51956	6.46082	5.29518	6.84346	5.57258	5.43753	5.88101	5.37167	4.88555	5.1349	1.51172	0.596187	up	0.121317	0.738621	no	AGAGCATGCAGGAGCTGGGATACACTCTTCCTCTCCTCTCCTCAACAGCAGCACTCCAAG	FALSE	hsa_circ_0004343	NM_003550	MAD1L1	MAD1 mitotic arrest deficient-like 1 (yeast)	ref|Homo sapiens MAD1 mitotic arrest deficient-like 1 (yeast) (MAD1L1), transcript variant 1, mRNA [NM_003550]	chr7	2269618	2270399			circRNA	circBase
CUST_88964_PI438085371	4.95616	4.31304	4.80792	3.30393	5.08106	4.59256	5.03912	5.13755	5.33977	5.44182	0.651691	-0.617741	down	0.121384	0.738621	no	TTTTGGGGCCTGGGTAGGAGAGAACTGTGCCCAACTCTCTGTGGGGGACCTGTACGCCAC	FALSE	hsa_circ_0092317	NM_001670	ARVCF	armadillo repeat gene deleted in velocardiofacial syndrome	ref|Homo sapiens armadillo repeat gene deleted in velocardiofacial syndrome (ARVCF), mRNA [NM_001670]	chr22	20000000	19964480			circRNA	circBase
CUST_33513_PI438085371	5.30632	4.91909	5.32413	4.84747	5.26037	4.4006	4.97908	5.13779	5.06862	4.26779	1.28405	0.360699	up	0.121418	0.738621	no	CCGCAAAGTGCTACCAGTGTCCTCCTCACCCTTGACAACAACGTGGTGAATGGTTCCAGC	FALSE	hsa_circ_0034447	NM_003246	THBS1	thrombospondin 1	ref|Homo sapiens thrombospondin 1 (THBS1), mRNA [NM_003246]	chr15	39900000	39876388			circRNA	circBase
CUST_39517_PI438085371	4.34483	4.3648	4.55747	4.26951	4.20799	4.66381	3.4948	3.94577	3.86862	3.78838	1.31644	0.396645	up	0.121605	0.738857	no	AAGGAGGTCGTACAGGGTGACTTTTAAATATGACGGCTCCACCATCGTCCCCGGCGAGCA	FALSE	hsa_circ_0040696	NM_021149	COTL1	coactosin-like F-actin binding protein 1	ref|Homo sapiens coactosin-like F-actin binding protein 1 (COTL1), mRNA [NM_021149]	chr16	84600000	84651189			circRNA	circBase
CUST_30175_PI438085371	4.66512	4.91289	3.97029	5.38874	4.20311	4.63725	4.36022	3.86168	3.97348	3.61106	1.45326	0.539293	up	0.121757	0.739007	no	GGCCCAAAAGGGTCCCCCAGGCCCTCCCGGCCCTCCAGGTGAAAAGGGACAAATGGGCTT	FALSE	hsa_circ_0030850	NM_001845	COL4A1	collagen, type IV, alpha 1	ref|Homo sapiens collagen, type IV, alpha 1 (COL4A1), transcript variant 1, mRNA [NM_001845]	chr13	111000000	110861774			circRNA	circBase
CUST_8822_PI438085371	3.95485	5.2141	4.02595	4.77249	4.23442	3.75154	4.19118	4.2401	4.11103	3.44379	1.40721	0.492833	up	0.121843	0.739143	no	CCCAGACCAGGACCCTGAGTGGCCTCAGCCAGACCCACCCTTCCCAGCAGCACGTGGGGT	FALSE	hsa_circ_0008641	NM_000428	LTBP2	latent transforming growth factor beta binding protein 2	ref|Homo sapiens latent transforming growth factor beta binding protein 2 (LTBP2), mRNA [NM_000428]	chr14	75000000	75022396			circRNA	circBase
CUST_47746_PI438085371	5.24092	4.85698	4.40113	5.72987	4.7387	5.09627	4.08061	4.83468	4.2893	3.84357	1.47901	0.564635	up	0.121945	0.739375	no	CCCCCCCACGGGCATGGCCTATCTGCACGCGCAGCACTACATCCACCGAGACCTAGCCGC	FALSE	hsa_circ_0049244	NM_003331	TYK2	tyrosine kinase 2	ref|Homo sapiens tyrosine kinase 2 (TYK2), mRNA [NM_003331]	chr19	10500000	10463774			circRNA	circBase
CUST_39475_PI438085371	4.32861	4.93036	3.90154	4.52739	3.81924	3.95019	3.92637	3.80458	3.20436	4.28476	1.38259	0.467377	up	0.122161	0.739485	no	AGTGCCCACCTGCACTTCCCTCTGGCCTCTCAGAGCCTCTTGGATCCCCACAGGGTAATG	FALSE	hsa_circ_0040654	NM_182981	OSGIN1	oxidative stress induced growth inhibitor 1	ref|Homo sapiens oxidative stress induced growth inhibitor 1 (OSGIN1), mRNA [NM_182981]	chr16	84000000	83999937			circRNA	circBase
CUST_75630_PI438085371	2.00265	3.0463	3.74498	2.2731	3.76159	2.80125	3.79625	3.76264	4.02184	4.24061	0.59099	-0.758795	down	0.122738	0.739485	no	TTTTCAGAAATTCAGCTTGCTCGGCTAAAATTCAACCTTCACTTGACTGGAGACATCCAC	FALSE	hsa_circ_0078285	NM_001242767	MTHFD1L	methylenetetrahydrofolate dehydrogenase (NADP+ dependent) 1-like	ref|Homo sapiens methylenetetrahydrofolate dehydrogenase (NADP+ dependent) 1-like (MTHFD1L), transcript variant 1, mRNA [NM_001242767]	chr6	151000000	151266677			circRNA	circBase
CUST_27474_PI438085371	6.2595	5.96957	6.22382	6.42547	6.29369	6.49212	5.62184	6.02749	5.89889	5.50996	1.2521	0.324347	up	0.122738	0.739485	no	TAACCATATCTGGAAGGCCTCCCAGTGGCAATTCCAAACCTGGGTCCCTCCCTGAGCTCT	FALSE	hsa_circ_0028049	NM_012406	PRDM4	PR domain containing 4	ref|Homo sapiens PR domain containing 4 (PRDM4), mRNA [NM_012406]	chr12	108000000	108147886			circRNA	circBase
CUST_12411_PI438085371	5.90605	5.48748	5.70747	6.023	5.84429	6.12745	5.28269	5.09226	5.46829	5.24427	1.27515	0.350666	up	0.122776	0.739485	no	TACTTCAGGCACAGAAATCCAAAGCTTGTGGTGACTGAGAAGACCATCCGACTTGCTTAT	FALSE	hsa_circ_0012376	NM_001048166	STIL	SCL/TAL1 interrupting locus	ref|Homo sapiens SCL/TAL1 interrupting locus (STIL), transcript variant 1, mRNA [NM_001048166]	chr1	47700000	47768018			circRNA	circBase
CUST_52571_PI438085371	3.3238	3.43356	3.89572	2.01971	3.19249	3.92473	3.78475	3.69381	3.88053	3.66183	0.652445	-0.616071	down	0.1229	0.739485	no	CAGGATCCTAGCTCCGGGAAAACCACGCTGCTGGACGCCATGTCCGGGAGGCTGGGGCGC	FALSE	hsa_circ_0054330	NM_022436	ABCG5	ATP-binding cassette, sub-family G (WHITE), member 5	ref|Homo sapiens ATP-binding cassette, sub-family G (WHITE), member 5 (ABCG5), mRNA [NM_022436]	chr2	44100000	44059222			circRNA	circBase
CUST_22171_PI438085371	7.02023	6.44844	6.7757	6.47378	6.89762	7.17425	6.60865	7.03541	7.12824	6.97608	0.834295	-0.261371	down	0.122999	0.739485	no	TAAAAAAAAGAGTCTGAAGGGGCGTCTCGATTACCTGAGCTCTCTGAAGGTGAAGGGCCT	FALSE	hsa_circ_0022581	NM_001012662	SLC3A2	solute carrier family 3 (amino acid transporter heavy chain), member 2	ref|Homo sapiens solute carrier family 3 (amino acid transporter heavy chain), member 2 (SLC3A2), transcript variant 2, mRNA [NM_001012662]	chr11	62600000	62649538			circRNA	circBase
CUST_86206_PI438085371	3.91695	3.8588	4.35968	4.73964	3.66831	4.49893	2.804	3.44959	3.47756	3.42896	1.49161	0.576866	up	0.123018	0.739485	no	TCTTCCTCGATTTCAAGGAAAGGTCATCTCCGCGGTGTCGAGGCTCTCCCTGCACAGCAT	FALSE	hsa_circ_0089394	NM_001134398	VAV2			chr9	137000000	136726554			circRNA	circBase
CUST_25193_PI438085371	7.07433	6.4602	7.07013	6.55349	6.93874	6.80637	7.19774	7.38759	7.33919	6.88418	0.810208	-0.303636	down	0.123277	0.739485	no	ACTAGTGCTGGGGTTCCTCATCTCGTCAGTGACTTTCTTTACTCCACTGGGCGGGAACGC	FALSE	hsa_circ_0025709	NM_016551	TM7SF3	transmembrane 7 superfamily member 3	ref|Homo sapiens transmembrane 7 superfamily member 3 (TM7SF3), mRNA [NM_016551]	chr12	27100000	27167339			circRNA	circBase
CUST_33504_PI438085371	3.79776	2.61056	1.01009	2.81083	3.75265	3.3908	3.93249	3.68946	4.00684	4.04136	0.49455	-1.01581	down	0.123282	0.739485	no	TCACTGTCAGGGGGTGCTGCAGAATGTGAGGTTTGTCTTTGGAACCACACCAGAAGACAT	FALSE	hsa_circ_0034438	NM_003246	THBS1	thrombospondin 1	ref|Homo sapiens thrombospondin 1 (THBS1), mRNA [NM_003246]	chr15	39900000	39876623			circRNA	circBase
CUST_12675_PI438085371	2.81391	3.24334	2.90825	3.80158	0.997764	3.54234	3.58616	3.6185	3.64436	4.05383	0.522655	-0.936068	down	0.123319	0.739485	no	AGCTAGGAGGGAACTTCCTCCACTCCTTTCAGAACGACAATTTCCCGATGGGTCCCGGCT	FALSE	hsa_circ_0012645	NM_001009955	SSBP3	single stranded DNA binding protein 3	ref|Homo sapiens single stranded DNA binding protein 3 (SSBP3), transcript variant 3, mRNA [NM_001009955]	chr1	54700000	54694499			circRNA	circBase
CUST_87932_PI438085371	4.57296	4.91161	5.03067	5.0589	5.03803	5.19638	4.37752	4.39297	4.66885	4.42656	1.23969	0.309978	up	0.123359	0.739485	no	ATCCAGACAGAGGTTACTTGGGACCACCTCATCAGGGTCCACCCATGCACCATGTCCCTG	FALSE	hsa_circ_0091220	NM_001325	CSTF2	cleavage stimulation factor, 3' pre-RNA, subunit 2, 64kDa	ref|Homo sapiens cleavage stimulation factor, 3' pre-RNA, subunit 2, 64kDa (CSTF2), mRNA [NM_001325]	chrX	100000000	100088461			circRNA	circBase
CUST_56480_PI438085371	3.88795	4.46013	3.91029	4.73258	3.93369	4.20825	4.12017	3.78869	3.15107	3.29068	1.38814	0.473156	up	0.123722	0.739485	no	CTCGGCTGTGTTCAGCCCTCTACGCCTCCCGCCTCTACCTGAGCCGATACCAGGACACTC	FALSE	hsa_circ_0058387	NM_205847	GMPPA	GDP-mannose pyrophosphorylase A		chr2	220000000	220370483			circRNA	circBase
CUST_47747_PI438085371	6.25547	5.80565	5.09377	5.43163	5.76678	4.97239	5.43654	5.30321	5.36324	5.4438	1.28951	0.366824	up	0.1238	0.739485	no	CCCCCCCACGAAGCAGTAGCTACCCGCGGGAGCGGGGAGGGGTCCGGGTTCGAGCTTGTG	FALSE	hsa_circ_0049245	NM_003331	TYK2	tyrosine kinase 2	ref|Homo sapiens tyrosine kinase 2 (TYK2), mRNA [NM_003331]	chr19	10500000	10491248			circRNA	circBase
CUST_87056_PI438085371	3.37289	3.45299	4.37409	4.07857	4.07515	4.09511	2.46806	3.24339	3.5264	3.20242	1.47802	0.563664	up	0.123805	0.739485	no	TAATAAAGTGCACTGCCACCCCCAATGCAGGGCGCTCCCGGAGTATCAGCAAAAGGGTTC	FALSE	hsa_circ_0090311	NM_000240	MAOA			chrX	43500000	43606068			circRNA	circBase
CUST_4711_PI438085371	3.57812	4.14668	4.17572	4.82245	4.1752	4.35321	4.61843	4.92865	4.97187	4.18151	0.741696	-0.431101	down	0.123981	0.739485	no	CTTCGTGAAGCTCCGGCTCCCACCTTGTCTTTGTCCCGTCATTGAGAGATGTGCACCATG	FALSE	hsa_circ_0004291	NM_002689	POLA2			chr11	65100000	65063461			circRNA	circBase
CUST_36454_PI438085371	4.42863	3.71798	4.53118	4.12072	4.04599	4.13472	4.49172	4.6953	4.41288	4.60326	0.812998	-0.298675	down	0.124019	0.739485	no	ACATCATCAGAGCTCCTGGGTTCCACCAAGAAGATCAATGTCAACTTCCAGGACCCGGAT	FALSE	hsa_circ_0037497	NM_020764	CASKIN1	CASK interacting protein 1	ref|Homo sapiens CASK interacting protein 1 (CASKIN1), mRNA [NM_020764]	chr16	2239027	2240359			circRNA	circBase
CUST_61787_PI438085371	8.24809	7.58546	7.86497	7.50941	8.34756	8.06723	8.12566	8.29579	8.62366	8.13623	0.7908	-0.338615	down	0.124156	0.739485	no	CTGTCGGCAGGACAGAGGGCTTGGTGGACTCCTTTTCTCAGGGACTGGAAAGGTCATACG	FALSE	hsa_circ_0063952	NM_001242898	PPP6R2	protein phosphatase 6, regulatory subunit 2	ref|Homo sapiens protein phosphatase 6, regulatory subunit 2 (PPP6R2), transcript variant 1, mRNA [NM_001242898]	chr22	50900000	50879455			circRNA	circBase
CUST_11578_PI438085371	6.76221	6.37827	6.60717	6.94138	6.12745	6.72832	6.29039	6.15433	5.944	5.96143	1.27244	0.347601	up	0.124219	0.739485	no	ACTTTCTGGAAGTCACTGGGACAGAAGGCTCCTCCCTCTGTTCTCCCCAGCCACACATGT	FALSE	hsa_circ_0011506	NM_052896	CSMD2	CUB and Sushi multiple domains 2	ref|Homo sapiens CUB and Sushi multiple domains 2 (CSMD2), transcript variant 2, mRNA [NM_052896]	chr1	34400000	34401555			circRNA	circBase
CUST_28760_PI438085371	4.49929	2.93005	4.1751	3.85417	4.49707	4.1975	4.29148	4.70927	4.73897	4.71183	0.688403	-0.538674	down	0.124345	0.739485	no	ACAGGATAGGGGTGTGCTGGACCGGTTTTCTCAAATTCAGCCAAAGCTCATCTTCTCTGT	FALSE	hsa_circ_0029375	NM_023928	AACS	acetoacetyl-CoA synthetase	ref|Homo sapiens acetoacetyl-CoA synthetase (AACS), mRNA [NM_023928]	chr12	126000000	125603311			circRNA	circBase
CUST_13480_PI438085371	4.348	4.49788	5.06163	4.36189	4.49788	4.48423	4.41181	4.10554	4.33334	3.40079	1.3253	0.406318	up	0.124377	0.739485	no	TGTATATGAACAGAAGATCTGTGGCTGCTGCATTTTGGGCTTTGGGATCTACCTGCTGAT	FALSE	hsa_circ_0013481	NM_001040033	CD53	CD53 molecule	ref|Homo sapiens CD53 molecule (CD53), transcript variant 1, mRNA [NM_001040033]	chr1	111000000	111437023			circRNA	circBase
CUST_49101_PI438085371	3.79427	3.86781	2.99016	2.21499	4.11366	3.77651	4.07532	3.67345	4.28798	4.41426	0.637578	-0.649325	down	0.124418	0.739485	no	CCGCCTGAGGTTTCCCGCGGCTGTTCGCTGTTCCAGTGGGTCGTGGCGGTGGCGGCAGCG	FALSE	hsa_circ_0050679	NM_001083961	WDR62	WD repeat domain 62	ref|Homo sapiens WD repeat domain 62 (WDR62), transcript variant 1, mRNA [NM_001083961]	chr19	36500000	36592219			circRNA	circBase
[truncated: 4,981 more rows]
